# Supplementary material for: Longitudinal NMR-Based Metabolomics Study Reveals How Hospitalized COVID-19 Patients Recover: Evidence of Dyslipidemia and Energy Metabolism Dysregulation
Source: Int J Mol Sci. 2024 Jan 26;25(3):1523. doi: 10.3390/ijms25031523 (PMC10855192; doi:10.3390/ijms25031523)
Supplement: Supplementary file 1 [file ijms-25-01523-s001.zip]

Archive with 4 entries (4 files):
- SupplementaryTable1ABCD.xlsx
- SupplementaryTable2ABCDE.xlsx
- SupplementaryTable3ABCD.xlsx
- SupplementaryTable4ABCD.xlsx
