# Supplementary material for: Longitudinal NMR-Based Metabolomics Study Reveals How Hospitalized COVID-19 Patients Recover: Evidence of Dyslipidemia and Energy Metabolism Dysregulation
Source: Int J Mol Sci. 2024 Jan 26;25(3):1523. doi: 10.3390/ijms25031523 (PMC10855192; doi:10.3390/ijms25031523)
Supplement: Supplementary file 1 [file ijms-25-01523-s001.zip › SupplementaryTable2ABCDE.xlsx]

## Sheet: A_TimepointAvsControls_t-test
	t.stat	p.value	negLOG10(p)	FDR
GlycB	-13.695	1.1242e-22	21.949	7.4971e-21
Glyc	-13.649	1.3601e-22	21.866	7.4971e-21
GlycA	-13.647	1.3714e-22	21.863	7.4971e-21
Threonine	-12.169	6.9051e-20	19.161	2.8311e-18
Acetic acid	12.042	1.1937e-19	18.923	3.9153e-18
Pyruvic acid	-8.3862	1.4129e-12	11.85	3.862e-11
H3FC	8.2408	2.7264e-12	11.564	6.3875e-11
Histidine	8.1409	4.2823e-12	11.368	8.7788e-11
Apo-A1	7.8884	1.3376e-11	10.874	2.3575e-10
TPA1	7.8724	1.4375e-11	10.842	2.3575e-10
V5FC	-7.8457	1.6211e-11	10.79	2.417e-10
V5TG	-7.5405	6.3851e-11	10.195	8.7263e-10
HDA1	7.2926	1.9346e-10	9.7134	2.4146e-09
SPC	7.2783	2.0613e-10	9.6859	2.4146e-09
TPA2	6.9669	8.2142e-10	9.0854	8.9809e-09
H1FC	6.6433	3.4085e-09	8.4674	3.4938e-08
L6TG	-6.5357	5.451e-09	8.2635	5.2586e-08
Methionine	6.4237	8.8672e-09	8.0522	8.079e-08
L1FC	6.0426	4.5578e-08	7.3412	3.8005e-07
L3PL	6.0386	4.6347e-08	7.334	3.8005e-07
L1CH	5.9099	7.9975e-08	7.097	6.2456e-07
Ornithine	-5.7992	1.2747e-07	6.8946	9.5021e-07
Phenylalanine	-5.7757	1.4067e-07	6.8518	1.0031e-06
L3CH	5.7294	1.7072e-07	6.7677	1.1666e-06
L2AB	5.584	3.1251e-07	6.5051	1.9792e-06
L2PN	5.583	3.1377e-07	6.5034	1.9792e-06
L6PL	-5.4736	4.9255e-07	6.3075	2.9918e-06
L2PL	5.2931	1.0279e-06	5.9881	5.8895e-06
HDFC	5.2899	1.0414e-06	5.9824	5.8895e-06
H2FC	5.2091	1.4425e-06	5.8409	7.8855e-06
HDA2	5.1499	1.8295e-06	5.7377	9.4033e-06
L1PL	5.1492	1.8348e-06	5.7364	9.4033e-06
L3FC	5.0499	2.7254e-06	5.5646	1.3544e-05
L6CH	-4.9749	3.6646e-06	5.436	1.7676e-05
L3AB	4.9133	4.668e-06	5.3309	2.133e-05
L3PN	4.9126	4.6822e-06	5.3296	2.133e-05
L2FC	4.7629	8.3801e-06	5.0768	3.7144e-05
Acetoacetic acid	-4.7205	9.8653e-06	5.0059	4.2577e-05
H1TG	4.6615	1.2368e-05	4.9077	5.2008e-05
V5CH	-4.6404	1.3404e-05	4.8728	5.4955e-05
VLAB	-4.6174	1.4627e-05	4.8348	5.7445e-05
VLPN	-4.6159	1.4712e-05	4.8323	5.7445e-05
2-Oxoglutaric acid	-4.5665	1.774e-05	4.751	6.7661e-05
L6AB	-4.5394	1.9653e-05	4.7066	7.2327e-05
L6PN	-4.535	1.9978e-05	4.6995	7.2327e-05
L5TG	-4.5309	2.0287e-05	4.6928	7.2327e-05
ABA1	-4.4872	2.3905e-05	4.6215	8.3413e-05
H1A1	4.3104	4.6043e-05	4.3368	0.00015731
HDTG	4.2924	4.9174e-05	4.3083	0.00016458
H4A1	4.0658	0.00011131	3.9535	0.00035759
HDL-Chol	4.058	0.00011444	3.9414	0.00035759
HDCH	4.0552	0.00011556	3.9372	0.00035759
HDCH.1	4.0552	0.00011556	3.9372	0.00035759
H3A2	3.976	0.0001528	3.8159	0.00046405
Sarcosine	-3.8911	0.00020535	3.6875	0.00060555
H2CH	3.8891	0.00020677	3.6845	0.00060555
H2A1	3.8383	0.00024637	3.6084	0.00070885
H2TG	3.7948	0.000286	3.5436	0.00080869
Chol	3.7539	0.00032867	3.4832	0.00091358
Ca-EDTA	3.746	0.00033759	3.4716	0.00092168
TPCH	3.7414	0.00034282	3.4649	0.00092168
H3CH	3.7192	0.00036958	3.4323	0.00097759
HDPL	3.606	0.00053927	3.2682	0.0014038
H2A2	3.5956	0.00055823	3.2532	0.0014305
H3A1	3.5871	0.00057414	3.241	0.0014486
LDFC	3.5687	0.00061001	3.2147	0.0015158
HDL-Phos	3.5617	0.00062411	3.2047	0.0015277
LDL-Chol	3.4879	0.0007942	3.1001	0.0018626
LDCH	3.4875	0.00079502	3.0996	0.0018626
LDCH.1	3.4875	0.00079502	3.0996	0.0018626
VLFC	-3.4652	0.00085471	3.0682	0.0019743
Ethanol	-3.4437	0.00091595	3.0381	0.0020863
V4TG	-3.4337	0.00094585	3.0242	0.0021249
Proline	3.3838	0.0011093	2.955	0.0024584
H4FC	3.3271	0.0013276	2.8769	0.002903
L1AB	3.3015	0.0014385	2.8421	0.003073
L1PN	3.3006	0.0014428	2.8408	0.003073
V2FC	-3.2818	0.0015301	2.8153	0.0032172
Leucine	-3.277	0.001553	2.8088	0.0032239
Glutamic acid	3.2488	0.0016956	2.7707	0.0034759
Glycerol	3.2425	0.0017291	2.7622	0.0035009
V3FC	-3.2238	0.0018316	2.7372	0.0036631
H1PL	3.2135	0.0018907	2.7234	0.0037359
VLTG	-3.1666	0.0021832	2.6609	0.0042624
V1CH	-3.1016	0.002659	2.5753	0.0051302
H1A2	3.0831	0.0028106	2.5512	0.0053597
L4TG	-3.0785	0.0028498	2.5452	0.0053721
VLCH	-3.0157	0.0034352	2.4641	0.0064019
V5PL	-2.9851	0.0037593	2.4249	0.0069273
VLPL	-2.977	0.0038502	2.4145	0.0069898
H1CH	2.9745	0.0038785	2.4113	0.0069898
Tyrosine	-2.932	0.0043898	2.3576	0.0078252
V2CH	-2.9262	0.0044651	2.3502	0.0078739
2-Hydroxybutyric acid	-2.8498	0.0055617	2.2548	0.0097035
Asparagine	-2.808	0.0062613	2.2033	0.010809
V4PL	-2.7983	0.0064354	2.1914	0.010994
L2CH	2.7917	0.0065559	2.1834	0.011084
TPTG	-2.7405	0.0075642	2.1212	0.012452
TG	-2.7394	0.0075866	2.12	0.012452
LDPL	2.7391	0.0075924	2.1196	0.012452
LDL-Phos	2.7261	0.0078712	2.104	0.012781
LDTG	-2.6991	0.0084802	2.0716	0.013635
H4A2	2.6494	0.0097129	2.0127	0.015465
H2PL	2.6155	0.010647	1.9728	0.016789
V1TG	-2.5852	0.011549	1.9375	0.018038
Formic acid	-2.5552	0.012506	1.9029	0.019349
V3TG	-2.4766	0.015373	1.8133	0.023562
3-Hydroxybutyric acid	-2.4728	0.015524	1.809	0.023573
V2TG	-2.4544	0.016282	1.7883	0.024498
V4FC	-2.3579	0.020819	1.6815	0.031039
H4TG	2.3188	0.022958	1.6391	0.033919
L6FC	-2.3112	0.023394	1.6309	0.034256
Glutamine	-2.2524	0.027035	1.5681	0.039237
Citric acid	-2.221	0.029179	1.5349	0.041915
Isoleucine	-2.218	0.029391	1.5318	0.041915
H3TG	2.2089	0.03004	1.5223	0.042471

## Sheet: B_TimepointAvsControls_FoldChan
	Fold Change	log2(FC)
Acetoacetic acid	9.878	3.3042
Threonine	7.2956	2.867
Acetic acid	0.14257	-2.8103
Ethanol	4.4495	2.1536
V5FC	3.493	1.8045
2-Oxoglutaric acid	3.43	1.7782
Pyruvic acid	2.7532	1.4611
Sarcosine	2.5493	1.3501
Proline	0.43304	-1.2074
Methionine	0.45486	-1.1365
Dimethylsulfone	0.45763	-1.1278
Ornithine	2.0719	1.051
V5CH	2.0658	1.0467
2-Hydroxybutyric acid	2.0244	1.0175
3-Hydroxybutyric acid	1.9937	0.99541
Asparagine	1.9783	0.98423
L2CH	0.50769	-0.97799
Phenylalanine	1.9515	0.96461
H3FC	0.52606	-0.9267
L6TG	1.8093	0.85546
L3CH	0.55362	-0.85304
L2FC	0.55555	-0.84801
L2PL	0.55974	-0.83718
H1FC	0.56383	-0.82666
L5TG	1.7563	0.81251
L2AB	0.58023	-0.78529
L2PN	0.58028	-0.78517
H1A1	0.58833	-0.76531
Histidine	0.59284	-0.75428
V5TG	1.676	0.74506
L3PL	0.60487	-0.72531
V5PL	1.6431	0.71644
L1CH	0.61034	-0.71231
L6AB	1.6329	0.70741
L6PN	1.6328	0.70737
H1TG	0.62097	-0.68739
Succinic acid	1.5875	0.66676
L6CH	1.5845	0.66405
L3FC	0.63761	-0.64926
L1FC	0.64832	-0.62521
L6PL	1.529	0.61257
L3PN	0.66272	-0.59354
L3AB	0.66272	-0.59354
GlycA	1.5016	0.58652
Glyc	1.4971	0.58214
VLAB	1.494	0.57917
VLPN	1.4939	0.57908
GlycB	1.4857	0.5711
L4TG	1.4692	0.55502
H1A2	0.68756	-0.54043
L1PL	0.68921	-0.53699
HDFC	0.70264	-0.50913
H2FC	0.70415	-0.50604
SPC	0.7055	-0.50328
V3FC	1.411	0.4967
HDTG	0.71387	-0.48626
V4TG	1.3968	0.48213
V2FC	1.3864	0.47139
VLFC	1.3789	0.46356
H4FC	0.7265	-0.46096
H1PL	0.72702	-0.45993
VLTG	1.363	0.44675
V1CH	1.3557	0.43899
V1TG	1.3545	0.43778
ABA1	1.3511	0.43411
H1CH	0.74434	-0.42597
VLPL	1.3396	0.42181
H2TG	0.74818	-0.41854
Glutamic acid	0.75994	-0.39604
HDA1	0.7641	-0.38816
Apo-A1	0.76679	-0.38309
TPA1	0.76695	-0.38279
L4CH	0.76864	-0.37962
L5PN	1.2966	0.37473
L5AB	1.2965	0.37466
L1AB	0.77195	-0.37343
L1PN	0.77197	-0.37339
V2TG	1.2911	0.36861
V2CH	1.2891	0.36639
H2CH	0.78446	-0.35022
H4TG	0.79605	-0.32906
LDCH	0.79777	-0.32595
LDCH.1	0.79777	-0.32595
LDL-Chol	0.79785	-0.32581
V1PL	1.2531	0.32547
H2A1	0.7988	-0.32409
V3TG	1.2464	0.31775
TPA2	0.80577	-0.31156
VLCH	1.2374	0.3073
V2PL	1.2337	0.30303
L4PL	0.81086	-0.30247
HDCH	0.81134	-0.30163
HDCH.1	0.81134	-0.30163
H2A2	0.81185	-0.30072
HDL-Chol	0.81195	-0.30054
LDFC	0.81276	-0.2991
V4PL	1.2279	0.29618
TPTG	1.2262	0.29422
TG	1.2261	0.29406
LDTG	1.2237	0.29128
Acetone	1.2196	0.28642
IDTG	1.2172	0.28357
L4FC	0.82779	-0.27267
L6FC	1.2076	0.27216
Leucine	1.2069	0.2713
H3TG	0.83485	-0.2604
IDFC	0.83558	-0.25915
Tyrosine	1.1966	0.25892
L5CH	1.1965	0.2588
L1TG	1.193	0.25459
Chol	0.8392	-0.25291
TPCH	0.83928	-0.25277
HDPL	0.83961	-0.25221
HDL-Phos	0.84009	-0.25138
V3PL	1.1889	0.24958
L5PL	1.1873	0.24767
IDCH	0.84648	-0.24046
H2PL	0.84668	-0.24011
Formic acid	1.18	0.23882
H3A2	0.84901	-0.23615
H3CH	0.85086	-0.23301
V1FC	1.1746	0.23215
L5FC	1.174	0.23149
H4A1	0.85305	-0.2293
H4A2	0.85471	-0.22649
LDPL	0.8554	-0.22532
LDL-Phos	0.85554	-0.22509
V4FC	1.1684	0.22451
H3A1	0.86198	-0.21428
HDA2	0.86253	-0.21336
V3CH	1.1575	0.21106
L2TG	0.87476	-0.19304
L3TG	1.1402	0.18926
Isoleucine	1.1364	0.18442
L4AB	0.8805	-0.18361
L4PN	0.8806	-0.18344
Glycerol	0.88334	-0.17895
H4CH	0.88913	-0.16954
Glucose	1.1177	0.16055
V4CH	1.1147	0.15659
IDPL	0.89719	-0.15652
Glycine	1.1113	0.15226
Citric acid	1.1107	0.15151
Glutamine	1.1021	0.1402
N,N-Dimethylglycine	1.0976	0.1343
Valine	1.0796	0.1105
H4PL	0.92638	-0.11032
H3PL	0.92644	-0.11023
2-Aminobutyric acid	0.92742	-0.10871
Creatinine	1.0536	0.075278
Creatine	1.0482	0.067966
Lactic acid	1.0406	0.05747
Ca-EDTA	0.96488	-0.051584
Lysine	0.97734	-0.033072
TBPN	1.0221	0.031487
TPAB	1.0221	0.031478
Apo-B100	1.021	0.030045
IDPN	0.98039	-0.028574
IDAB	0.98048	-0.028442
Alanine	0.99441	-0.0080869
K-EDTA	1.0047	0.0067892
LDHD	1.0027	0.0038485
LDAB	1.0024	0.0034044
LDPN	1.0024	0.0034019

## Sheet: C_TPA_vsPC_Pathways
Pathway Name	Match Status	p	-log(p)	Holm p	FDR	Impact	Details
Phenylalanine, tyrosine and tryptophan biosynthesis	2/4	8.2934e-08	7.0813	1.7416e-06	1.7562e-07	1	KEGG SMP
Synthesis and degradation of ketone bodies	2/5	0.00011539	3.9378	0.0018462	0.00019781	0.6	KEGG SMP
D-Glutamine and D-glutamate metabolism	3/6	6.6151e-07	6.1795	1.2569e-05	1.323e-06	0.5	KEGG SMP
Glycine, serine and threonine metabolism	6/33	3.1793e-20	19.498	1.0174e-18	2.2891e-19	0.4113	KEGG SMP
Alanine, aspartate and glutamate metabolism	8/28	7.0568e-17	16.151	2.117e-15	3.6292e-16	0.35898	KEGG SMP SMP SMP
Phenylalanine metabolism	2/10	8.2934e-08	7.0813	1.7416e-06	1.7562e-07	0.35714	KEGG SMP
Arginine and proline metabolism	5/38	4.6985e-15	14.328	1.3156e-13	1.8794e-14	0.28655	KEGG SMP
Pyruvate metabolism	3/22	5.6513e-21	20.248	1.8649e-19	5.0861e-20	0.26749	KEGG SMP
Glycerolipid metabolism	2/16	0.0003783	3.4222	0.00493	0.00056746	0.23676	KEGG SMP
Citrate cycle (TCA cycle)	4/20	9.5317e-14	13.021	2.4782e-12	3.1195e-13	0.22801	KEGG SMP
Histidine metabolism	2/16	4.2754e-09	8.369	9.8334e-08	1.0994e-08	0.22131	KEGG SMP
Arginine biosynthesis	4/14	1.7452e-12	11.758	4.363e-11	5.2355e-12	0.17766	KEGG
Cysteine and methionine metabolism	3/33	5.3027e-15	14.276	1.4317e-13	1.909e-14	0.14625	KEGG SMP SMP
Tyrosine metabolism	3/42	1.4845e-15	14.828	4.305e-14	6.6801e-15	0.13972	KEGG SMP SMP
Glyoxylate and dicarboxylate metabolism	7/32	5.5644e-23	22.255	1.9475e-21	1.0016e-21	0.13757	KEGG
Glycolysis / Gluconeogenesis	5/26	6.811e-22	21.167	2.3157e-20	8.1731e-21	0.12971	KEGG SMP SMP
Butanoate metabolism	5/15	3.9068e-06	5.4082	6.6415e-05	7.0322e-06	0.11111	KEGG SMP
Glutathione metabolism	3/28	6.841e-09	8.1649	1.505e-07	1.6418e-08	0.10839	KEGG SMP
Primary bile acid biosynthesis	2/46	0.00071471	3.1459	0.0085765	0.0010292	0.05823	KEGG SMP
Steroid biosynthesis	1/42	0.00032867	3.4832	0.00493	0.00051443	0.0282	KEGG
Steroid hormone biosynthesis	1/85	0.00032867	3.4832	0.00493	0.00051443	0.00528	KEGG SMP
Aminoacyl-tRNA biosynthesis	15/48	6.1159e-24	23.214	2.2017e-22	2.2017e-22	0	KEGG
Valine, leucine and isoleucine biosynthesis	4/8	5.3711e-20	19.27	1.665e-18	3.2227e-19	0	KEGG SMP
beta-Alanine metabolism	1/21	4.2823e-12	11.368	1.0278e-10	1.1859e-11	0	KEGG SMP
Valine, leucine and isoleucine degradation	4/40	1.0452e-06	5.9808	1.8814e-05	1.9804e-06	0	KEGG SMP
Porphyrin and chlorophyll metabolism	2/30	0.00088804	3.0516	0.0097685	0.0012296	0	KEGG
Nitrogen metabolism	2/6	0.0010109	2.9953	0.010109	0.0013478	0	KEGG SMP
Galactose metabolism	1/27	0.0017291	2.7622	0.015562	0.0022232	0	KEGG SMP
Ubiquinone and other terpenoid-quinone biosynthesis	1/9	0.0043898	2.3576	0.035118	0.0054493	0	KEGG SMP
Purine metabolism	1/65	0.027035	1.5681	0.18925	0.031396	0	KEGG SMP
Pyrimidine metabolism	1/39	0.027035	1.5681	0.18925	0.031396	0	KEGG SMP
Pantothenate and CoA biosynthesis	1/19	0.044081	1.3557	0.2204	0.049591	0	KEGG SMP
Propanoate metabolism	2/23	0.05199	1.2841	0.2204	0.056716	0	KEGG SMP
Lysine degradation	1/25	0.1885	0.72468	0.56551	0.19389	0	KEGG SMP
Biotin metabolism	1/10	0.1885	0.72468	0.56551	0.19389	0	KEGG SMP
Selenocompound metabolism	1/20	0.75428	0.12246	0.75428	0.75428	0	KEGG SMP

## Sheet: D_TPAvsBbloodtest_signf_cor
	HDL cholesterol	ALT	AST	Basophils	Total Bilirubin	CRP	D-Dimer	ESR	Eosinophils	Erythrocytes	GGT	Plasma Glucose	GFR	Hematocrit	Hemoglobin	Cholesterol	creatinine	LDH	Leukocytes	Lymphocytes	Lipase	MCHC	MCV	Monocytes	MPV	Non-HDL cholesterol	Neutrophils	Thrombocytocrit	PDW	Triglycerides	Platelets	LDL cholesterol
Glucose	NA	NA	NA	NA	NA	NA	NA	NA	NA	NA	NA	0.363768	NA	NA	NA	NA	NA	NA	NA	NA	NA	NA	NA	NA	-0.314172	NA	NA	NA	NA	NA	0.25068	NA
Creatinine	-0.28324	NA	NA	NA	NA	NA	NA	NA	NA	NA	NA	NA	NA	NA	NA	NA	0.455173	NA	NA	NA	NA	NA	NA	NA	NA	NA	NA	NA	NA	NA	NA	NA
TG	-0.257698	NA	NA	NA	NA	NA	NA	NA	NA	NA	NA	NA	NA	NA	NA	NA	NA	NA	NA	NA	NA	NA	NA	NA	NA	0.303416	NA	NA	NA	0.436145	NA	0.285714
Chol	NA	NA	NA	NA	NA	NA	NA	NA	NA	NA	NA	NA	NA	NA	NA	0.359305	NA	NA	NA	NA	NA	NA	NA	NA	NA	0.342632	NA	NA	NA	NA	NA	0.295627
LDL-Chol	NA	NA	NA	NA	NA	NA	NA	NA	NA	NA	NA	NA	NA	NA	NA	0.33763	NA	NA	NA	NA	NA	NA	NA	NA	NA	0.36683	NA	NA	NA	NA	NA	0.339625
HDL-Chol	0.594508	NA	NA	NA	NA	NA	0.411597	NA	NA	NA	NA	NA	NA	NA	-0.237315	NA	NA	NA	NA	NA	NA	NA	NA	NA	0.27514	NA	NA	NA	NA	-0.318373	NA	NA
LDL-Phos	NA	NA	NA	NA	NA	NA	NA	NA	NA	NA	NA	NA	NA	NA	NA	0.366831	NA	NA	NA	NA	NA	NA	NA	NA	NA	0.379518	NA	NA	NA	NA	NA	0.333343
HDL-Phos	0.565856	NA	NA	-0.284643	NA	NA	0.522222	NA	NA	-0.322054	NA	-0.288401	NA	-0.318121	-0.342295	NA	NA	NA	NA	NA	NA	NA	NA	NA	0.22778	NA	NA	NA	NA	NA	NA	NA
Apo-A1	0.414986	NA	NA	NA	NA	NA	NA	NA	NA	-0.260972	NA	-0.361811	NA	-0.290847	-0.284597	NA	NA	NA	NA	NA	NA	NA	NA	NA	0.257094	NA	NA	NA	NA	NA	NA	NA
Apo-B100	NA	NA	NA	NA	NA	NA	NA	NA	NA	NA	NA	NA	NA	NA	NA	0.338314	NA	NA	NA	NA	NA	NA	NA	NA	NA	0.387838	NA	NA	NA	0.247947	NA	0.355098
Apo-B100 vs Apo-A1	-0.409777	NA	NA	NA	NA	NA	NA	NA	NA	0.271217	NA	NA	NA	0.328475	0.323342	0.231119	NA	NA	NA	NA	NA	NA	NA	NA	NA	0.35032	NA	NA	NA	0.240273	NA	0.360757
GlycA	NA	NA	NA	NA	NA	0.302268	NA	NA	NA	NA	NA	0.248566	NA	NA	NA	0.219927	NA	NA	NA	NA	NA	NA	NA	NA	-0.274056	0.298091	NA	NA	NA	NA	NA	0.256264
GlycB	NA	NA	NA	NA	NA	0.265492	NA	NA	NA	NA	NA	0.248762	NA	NA	NA	NA	NA	NA	NA	NA	NA	NA	NA	NA	-0.261723	0.284843	NA	NA	NA	NA	NA	0.241813
Glyc	NA	NA	NA	NA	NA	0.280004	NA	NA	NA	NA	NA	0.234789	NA	NA	NA	0.222795	NA	NA	NA	NA	NA	NA	NA	NA	-0.272563	0.307572	NA	NA	NA	NA	NA	0.262445
SPC	0.486681	NA	NA	-0.338935	NA	NA	NA	NA	NA	-0.227706	NA	-0.444921	NA	-0.258061	-0.236141	0.218208	NA	NA	NA	NA	NA	NA	NA	NA	NA	NA	NA	NA	NA	NA	NA	NA
Glyc vs SPC	-0.369784	NA	NA	NA	NA	NA	NA	NA	NA	0.237834	NA	0.403158	NA	0.252137	NA	NA	NA	NA	NA	NA	NA	NA	NA	NA	-0.261906	NA	NA	NA	NA	NA	NA	NA
Alanine	NA	NA	NA	NA	NA	NA	NA	NA	-0.256278	NA	NA	NA	NA	NA	NA	NA	NA	NA	NA	NA	NA	NA	NA	NA	NA	NA	NA	NA	NA	NA	NA	NA
Asparagine	NA	0.563545	0.849837	NA	NA	0.719092	NA	0.658706	NA	NA	NA	NA	NA	NA	NA	NA	NA	NA	NA	NA	NA	NA	NA	0.65372	NA	NA	NA	NA	NA	NA	NA	NA
Glutamine	NA	NA	NA	NA	NA	NA	NA	NA	-0.252481	NA	NA	NA	NA	NA	NA	NA	NA	NA	NA	NA	NA	NA	NA	NA	NA	NA	NA	NA	NA	NA	NA	NA
Glycine	NA	NA	NA	NA	NA	NA	NA	NA	NA	NA	NA	NA	NA	NA	NA	NA	NA	NA	NA	NA	NA	NA	NA	NA	NA	NA	NA	0.229589	NA	NA	NA	NA
Histidine	NA	NA	NA	NA	NA	NA	NA	NA	NA	NA	NA	NA	NA	NA	NA	NA	NA	NA	NA	NA	NA	NA	NA	NA	0.259055	NA	NA	NA	NA	NA	NA	NA
Isoleucine	NA	NA	NA	NA	NA	NA	-0.512858	NA	NA	NA	NA	NA	0.235057	NA	NA	NA	NA	NA	NA	NA	0.297049	NA	NA	NA	-0.250473	NA	NA	0.249925	NA	NA	0.31304	NA
Leucine	NA	NA	NA	NA	NA	NA	NA	NA	NA	NA	NA	NA	0.354636	NA	0.284762	NA	NA	NA	NA	NA	NA	0.246936	NA	NA	NA	NA	NA	NA	NA	NA	NA	NA
Lysine	NA	NA	NA	NA	NA	NA	NA	NA	-0.275125	NA	NA	NA	NA	NA	NA	NA	NA	NA	NA	NA	NA	NA	NA	NA	NA	NA	NA	NA	NA	NA	NA	NA
Methionine	NA	NA	NA	NA	NA	NA	NA	NA	NA	NA	0.507093	NA	NA	NA	NA	NA	NA	NA	NA	NA	NA	NA	NA	NA	NA	NA	NA	NA	NA	NA	NA	NA
Ornithine	NA	NA	NA	NA	NA	NA	NA	NA	NA	NA	NA	NA	NA	NA	NA	NA	NA	NA	NA	NA	NA	0.305308	NA	NA	NA	NA	NA	NA	NA	NA	NA	NA
Phenylalanine	NA	NA	NA	NA	NA	NA	NA	0.300441	NA	NA	NA	NA	NA	NA	NA	NA	NA	NA	NA	NA	NA	NA	NA	0.301682	NA	NA	NA	NA	NA	NA	NA	NA
Proline	NA	0.828079	NA	NA	NA	NA	NA	NA	NA	NA	NA	NA	NA	NA	NA	NA	NA	NA	NA	0.68313	NA	NA	NA	NA	NA	NA	NA	NA	NA	NA	NA	NA
Sarcosine	NA	NA	NA	NA	NA	NA	NA	NA	NA	NA	NA	0.481421	NA	NA	NA	NA	NA	NA	NA	NA	NA	NA	NA	NA	NA	NA	NA	NA	NA	NA	NA	NA
Threonine	NA	NA	NA	NA	NA	NA	NA	NA	NA	NA	NA	NA	0.24677	NA	NA	NA	NA	NA	0.228793	0.265963	NA	NA	NA	NA	NA	NA	NA	0.240013	NA	NA	NA	0.23976
Tyrosine	NA	NA	NA	NA	NA	NA	NA	NA	NA	NA	NA	NA	NA	NA	NA	NA	NA	NA	NA	NA	NA	NA	NA	0.293553	NA	NA	NA	NA	NA	NA	NA	NA
Valine	NA	NA	NA	NA	NA	NA	NA	NA	NA	0.284749	NA	NA	0.340209	0.340825	0.398204	NA	NA	NA	NA	NA	NA	NA	NA	NA	-0.482022	NA	NA	NA	-0.441781	NA	NA	NA
2-Hydroxybutyric acid	NA	NA	NA	NA	-0.650814	NA	NA	NA	NA	NA	NA	NA	NA	NA	NA	NA	NA	NA	NA	NA	NA	NA	NA	NA	NA	NA	NA	NA	NA	NA	NA	NA
Acetic acid	NA	-0.306251	NA	NA	NA	NA	NA	NA	NA	NA	NA	-0.367398	NA	NA	NA	NA	NA	NA	-0.382193	NA	NA	NA	NA	-0.315411	NA	NA	-0.344465	NA	NA	NA	NA	NA
Citric acid	-0.27439	NA	NA	NA	0.260908	NA	NA	NA	NA	NA	NA	NA	NA	NA	NA	NA	NA	NA	NA	NA	-0.265481	NA	NA	NA	NA	NA	NA	NA	NA	NA	NA	NA
Lactic acid	NA	NA	NA	NA	0.266406	NA	NA	NA	-0.243909	NA	NA	NA	NA	NA	NA	NA	NA	-0.249403	NA	NA	NA	NA	NA	NA	NA	NA	NA	NA	NA	NA	NA	NA
2-Oxoglutaric acid	NA	NA	NA	NA	NA	NA	NA	-0.543782	NA	NA	NA	NA	NA	NA	NA	NA	NA	NA	NA	NA	NA	NA	NA	NA	NA	NA	NA	NA	NA	NA	NA	NA
3-Hydroxybutyric acid	NA	NA	NA	NA	NA	NA	NA	NA	NA	NA	NA	NA	NA	NA	NA	NA	NA	NA	NA	NA	NA	NA	0.370837	NA	NA	NA	NA	NA	NA	NA	NA	NA
Acetoacetic acid	NA	NA	NA	0.467156	NA	NA	NA	NA	NA	NA	NA	NA	NA	NA	NA	NA	NA	NA	NA	NA	NA	NA	NA	NA	NA	NA	NA	NA	NA	NA	NA	NA
Acetone	NA	NA	NA	NA	NA	NA	NA	NA	NA	NA	NA	NA	NA	NA	NA	NA	-0.275278	NA	NA	NA	NA	NA	NA	-0.251025	NA	NA	NA	NA	NA	NA	NA	NA
Glycerol	NA	1	NA	NA	NA	NA	NA	NA	NA	NA	NA	NA	NA	NA	NA	NA	NA	NA	NA	NA	NA	NA	NA	NA	NA	NA	NA	NA	NA	NA	NA	NA

## Sheet: E_AvsCbloodtest_signf_cor
	HDL cholesterol	ALT	AST	Basophils	Total Bilirubin	CRP	D-Dimer	Erythrocytes	GGT	Plasma Glucose	Hematocrit	Hemoglobin	Cholesterol	creatinine	LDH	Leukocytes	Lymphocytes	MCHC	MCV	Monocytes	MPV	Non-HDL cholesterol	Neutrophils	Thrombocytocrit	PDW	RDW	Triglycerides	Platelets	LDL cholesterol
Glucose	NA	NA	NA	NA	NA	NA	NA	NA	NA	0.44116	NA	NA	NA	NA	NA	NA	NA	NA	NA	NA	-0.25681	NA	0.26862	NA	NA	NA	NA	0.269616	NA
Creatinine	NA	NA	NA	NA	NA	NA	NA	0.256898	NA	NA	NA	NA	NA	0.452583	NA	NA	0.226071	NA	NA	NA	NA	NA	NA	NA	NA	NA	NA	NA	NA
TG	-0.4	NA	NA	NA	NA	NA	NA	0.252168	NA	NA	0.223424	NA	NA	NA	NA	0.25641	0.278016	NA	NA	NA	NA	NA	NA	NA	NA	NA	0.383815	NA	NA
Chol	NA	NA	NA	NA	NA	NA	NA	NA	NA	NA	NA	NA	0.26087	NA	NA	NA	NA	NA	NA	NA	NA	NA	NA	NA	NA	NA	NA	NA	NA
LDL-Chol	NA	NA	NA	NA	NA	NA	NA	NA	NA	NA	NA	NA	0.257354	NA	NA	NA	NA	NA	NA	NA	NA	NA	NA	NA	NA	NA	NA	NA	NA
HDL-Chol	0.599204	-0.283593	-0.245414	NA	NA	NA	NA	NA	NA	-0.327477	NA	NA	NA	NA	NA	NA	NA	NA	NA	NA	0.289131	NA	NA	NA	0.278379	NA	-0.266858	NA	NA
LDL-Phos	NA	NA	NA	NA	NA	NA	NA	NA	NA	NA	NA	NA	0.295942	NA	NA	NA	NA	NA	NA	NA	NA	NA	NA	NA	NA	NA	NA	NA	NA
HDL-Phos	0.571449	-0.266919	NA	-0.352929	NA	NA	NA	-0.240814	NA	-0.312103	NA	-0.253597	NA	NA	NA	NA	NA	NA	0.231983	NA	0.241099	NA	NA	NA	0.238007	NA	NA	NA	NA
Apo-A1	0.430414	-0.290303	-0.251425	-0.270559	-0.278669	NA	NA	-0.223139	NA	-0.357516	NA	-0.221067	NA	NA	-0.398077	NA	NA	NA	NA	NA	0.297084	NA	NA	NA	0.254186	NA	NA	NA	NA
Apo-B100	NA	NA	NA	NA	NA	NA	NA	0.269448	NA	NA	0.256109	NA	0.240303	NA	0.475751	NA	NA	NA	NA	NA	NA	NA	NA	NA	NA	NA	0.28925	NA	NA
Apo-B100 vs Apo-A1	-0.410045	0.276543	0.235018	NA	NA	NA	NA	0.369979	NA	0.218771	0.37207	0.292588	NA	NA	0.451923	NA	NA	NA	NA	NA	NA	NA	0.253074	NA	NA	NA	0.296981	NA	NA
GlycA	NA	NA	NA	NA	NA	NA	NA	0.258959	NA	NA	0.309777	NA	0.220313	NA	NA	NA	NA	NA	NA	NA	-0.24518	NA	NA	NA	-0.227188	NA	0.219755	NA	0.420168
GlycB	NA	NA	NA	NA	NA	NA	NA	NA	0.394093	NA	0.240189	NA	0.217557	NA	NA	NA	NA	NA	NA	NA	-0.248904	NA	NA	NA	-0.229475	NA	0.241918	NA	0.417055
Glyc	NA	NA	NA	NA	NA	NA	NA	0.242527	0.386514	NA	0.283951	NA	0.229027	NA	NA	NA	NA	NA	NA	NA	-0.251404	NA	NA	NA	-0.228541	NA	0.230958	NA	0.443519
SPC	0.49793	-0.281481	NA	-0.375544	NA	NA	NA	NA	NA	-0.395349	NA	NA	NA	NA	NA	NA	NA	NA	NA	NA	0.221122	NA	NA	NA	NA	NA	NA	NA	NA
Glyc vs SPC	NA	0.234423	NA	NA	NA	NA	NA	0.220331	NA	0.323416	0.230798	NA	NA	NA	NA	NA	NA	NA	NA	NA	-0.294234	NA	NA	NA	-0.234058	NA	NA	NA	NA
Asparagine	NA	NA	NA	NA	NA	NA	NA	NA	NA	NA	NA	NA	NA	NA	NA	NA	NA	NA	NA	NA	NA	NA	NA	0.58037	NA	NA	NA	NA	NA
Glutamic acid	NA	NA	NA	NA	NA	NA	NA	NA	NA	NA	NA	NA	NA	NA	NA	NA	NA	NA	-0.2405	NA	-0.291129	NA	NA	NA	-0.258045	NA	NA	NA	NA
Glycine	NA	NA	NA	NA	NA	NA	NA	NA	NA	NA	NA	-0.258253	NA	NA	NA	NA	NA	-0.229114	NA	NA	NA	NA	NA	NA	0.22962	NA	NA	NA	NA
Isoleucine	NA	0.249773	NA	NA	NA	NA	NA	NA	NA	NA	NA	0.254037	NA	NA	NA	NA	NA	NA	NA	NA	-0.229825	NA	NA	NA	NA	NA	NA	NA	NA
Leucine	NA	NA	NA	NA	NA	NA	NA	NA	NA	NA	NA	0.327989	NA	NA	NA	NA	NA	0.262886	NA	NA	NA	NA	NA	NA	NA	NA	NA	NA	NA
Ornithine	NA	NA	NA	NA	NA	NA	-0.785714	NA	NA	NA	NA	NA	NA	NA	NA	NA	NA	0.342423	NA	NA	NA	NA	NA	NA	NA	NA	NA	NA	NA
Phenylalanine	NA	NA	NA	NA	NA	-0.358631	NA	NA	NA	NA	NA	NA	NA	0.399582	NA	NA	NA	NA	NA	0.253071	NA	NA	NA	NA	NA	NA	NA	NA	NA
Proline	NA	NA	NA	NA	NA	NA	NA	NA	NA	NA	NA	NA	NA	NA	NA	NA	NA	NA	NA	NA	NA	NA	NA	NA	NA	0.65	NA	NA	NA
Sarcosine	NA	NA	NA	NA	0.368861	NA	NA	NA	NA	NA	NA	NA	NA	NA	NA	NA	NA	NA	NA	NA	NA	NA	NA	NA	NA	NA	NA	NA	NA
Threonine	NA	NA	NA	NA	NA	NA	NA	NA	NA	NA	NA	NA	NA	NA	NA	NA	0.236153	NA	NA	NA	NA	NA	NA	NA	NA	NA	NA	NA	NA
Tyrosine	-0.456435	0.363796	0.362854	NA	0.238003	NA	-0.980581	0.306246	NA	NA	NA	0.3062	NA	NA	0.441543	NA	NA	NA	NA	0.32352	NA	NA	NA	NA	NA	NA	NA	NA	NA
Valine	NA	NA	NA	NA	NA	NA	NA	0.337882	NA	NA	0.368453	0.434495	NA	NA	NA	NA	NA	0.288485	NA	NA	-0.394977	NA	NA	NA	-0.377471	NA	NA	NA	NA
Acetic acid	NA	NA	NA	NA	NA	NA	NA	NA	NA	-0.365138	NA	NA	NA	-0.378494	NA	-0.426998	NA	NA	NA	-0.294528	NA	NA	-0.498707	NA	NA	NA	NA	NA	NA
Citric acid	-0.379536	NA	NA	NA	NA	NA	NA	NA	NA	NA	NA	NA	NA	NA	NA	NA	NA	NA	NA	NA	NA	NA	NA	NA	NA	NA	NA	NA	NA
Formic acid	NA	NA	NA	NA	NA	NA	NA	NA	NA	NA	NA	NA	NA	NA	NA	NA	NA	NA	NA	0.251231	NA	NA	NA	NA	NA	NA	NA	NA	NA
Lactic acid	NA	NA	NA	NA	0.298273	NA	NA	NA	NA	-0.218472	NA	NA	NA	NA	NA	NA	NA	NA	NA	NA	NA	NA	NA	NA	NA	NA	NA	NA	NA
3-Hydroxybutyric acid	NA	NA	NA	NA	NA	NA	NA	NA	NA	NA	NA	NA	NA	NA	NA	NA	NA	NA	0.311495	NA	NA	-0.448829	NA	NA	NA	NA	NA	NA	-0.451101
Acetoacetic acid	NA	NA	NA	0.472654	NA	0.517697	NA	NA	NA	NA	NA	NA	NA	NA	NA	NA	NA	-0.435906	NA	NA	NA	NA	NA	NA	NA	NA	NA	NA	NA
Acetone	NA	NA	NA	NA	NA	NA	NA	NA	NA	NA	NA	NA	NA	NA	NA	NA	NA	NA	NA	-0.230925	NA	NA	NA	NA	NA	NA	NA	NA	-0.38284
Pyruvic acid	NA	NA	NA	NA	NA	NA	NA	NA	NA	-0.282989	NA	NA	NA	NA	NA	NA	NA	NA	NA	NA	NA	NA	NA	NA	NA	NA	NA	NA	NA
Glycerol	NA	0.828079	NA	NA	NA	NA	NA	0.745356	NA	NA	NA	NA	NA	NA	NA	NA	NA	NA	NA	NA	NA	NA	NA	NA	NA	NA	NA	NA	NA
