# Supplementary material for: Longitudinal NMR-Based Metabolomics Study Reveals How Hospitalized COVID-19 Patients Recover: Evidence of Dyslipidemia and Energy Metabolism Dysregulation
Source: Int J Mol Sci. 2024 Jan 26;25(3):1523. doi: 10.3390/ijms25031523 (PMC10855192; doi:10.3390/ijms25031523)
Supplement: Supplementary file 1 [file ijms-25-01523-s001.zip › SupplementaryTable3ABCD.xlsx]

## Sheet: A_TimepointBvsControls_t-test
	t.stat	p.value	#NAME?	FDR
V5FC	-6.2201	2.1344e-08	7.6707	3.4577e-06
V5TG	-5.3574	7.9175e-07	6.1014	6.4132e-05
V5CH	-4.3905	3.4277e-05	4.465	0.0018509
Glyc	-3.9957	0.00014258	3.846	0.0040673
Acetic acid	3.9906	0.00014514	3.8382	0.0040673
GlycA	-3.98	0.00015064	3.8221	0.0040673
V5PL	-3.8978	0.0002007	3.6975	0.0046447
GlycB	-3.6577	0.00045424	3.3427	0.0091983
Histidine	3.5182	0.00071952	3.143	0.012951
VLFC	-3.4423	0.00092017	3.0361	0.014907
H2FC	3.2747	0.0015645	2.8056	0.023041
H2A2	3.2294	0.0018003	2.7446	0.024305
Methionine	3.1231	0.0024914	2.6036	0.028466
VLPN	-3.1051	0.0026311	2.5799	0.028466
VLAB	-3.1045	0.0026357	2.5791	0.028466
K-EDTA	2.9606	0.0040397	2.3937	0.03975
Sarcosine	-2.9334	0.0043726	2.3593	0.03975
Ca-EDTA	2.9299	0.0044166	2.3549	0.03975
H1A2	2.8679	0.0052818	2.2772	0.042944
H1FC	2.8665	0.0053017	2.2756	0.042944
VLCH	-2.8446	0.0056448	2.2484	0.043545
V1CH	-2.7229	0.0079405	2.1001	0.058471
L4TG	-2.6476	0.0097625	2.0104	0.068762
H3FC	2.6317	0.010192	1.9917	0.068795
VLPL	-2.589	0.011431	1.9419	0.074074
V4TG	-2.5724	0.01195	1.9226	0.074457
V4FC	-2.458	0.016131	1.7923	0.093193
V4PL	-2.4462	0.016631	1.7791	0.093193
H4A1	-2.445	0.016683	1.7777	0.093193
V2FC	-2.4133	0.018097	1.7424	0.097722
Acetoacetic acid	-2.2876	0.024803	1.6055	0.12204
H1PL	2.2875	0.024809	1.6054	0.12204
H2CH	2.2866	0.02486	1.6045	0.12204
H3A2	2.2674	0.026063	1.584	0.12418
TPA2	2.2411	0.027791	1.5561	0.12807
SPC	2.2313	0.02846	1.5458	0.12807
V4CH	-2.2067	0.030203	1.52	0.13224
H2PL	2.1471	0.034811	1.4583	0.14132
Glutamine	2.145	0.034988	1.4561	0.14132
V2CH	-2.1414	0.035286	1.4524	0.14132
VLTG	-2.1356	0.035767	1.4465	0.14132
TG	-2.0983	0.039035	1.4085	0.15007
TPTG	-2.0896	0.039834	1.3998	0.15007
H4TG	-2.0711	0.041577	1.3811	0.15208
Acetone	2.0428	0.044362	1.353	0.15208
IDTG	-2.0381	0.044842	1.3483	0.15208
H1A1	2.0313	0.045549	1.3415	0.15208
H1CH	2.0277	0.045922	1.338	0.15208
Ornithine	-2.0269	0.046001	1.3372	0.15208
Glycerol	-2.0098	0.047828	1.3203	0.15496
H2A1	1.9906	0.049939	1.3016	0.15863
V3FC	-1.9457	0.055203	1.258	0.17198
L2FC	1.937	0.056277	1.2497	0.17202
Ethanol	-1.9272	0.057504	1.2403	0.17251
V3TG	-1.9132	0.059294	1.227	0.17465
L2AB	1.8973	0.061402	1.2118	0.17478
L2PN	1.8966	0.061496	1.2112	0.17478
L4PN	-1.8534	0.067511	1.1706	0.1857
L4AB	-1.8526	0.067633	1.1698	0.1857
L2PL	1.7847	0.078097	1.1074	0.21086
Threonine	-1.7736	0.079935	1.0973	0.21143
L2CH	1.7677	0.080916	1.092	0.21143
HDPL	1.7363	0.086354	1.0637	0.22205
HDL-Phos	1.7208	0.089159	1.0498	0.22568
Creatine	-1.7007	0.092886	1.0321	0.2302
V1TG	-1.6959	0.093784	1.0279	0.2302
L5TG	-1.6588	0.10108	0.99534	0.2444
Dimethylsulfone	1.6419	0.10455	0.98069	0.24633
ABA1	-1.6401	0.10492	0.97914	0.24633
HDA2	1.6156	0.11011	0.95815	0.25484
L4FC	-1.6	0.11354	0.94484	0.25907
L5FC	-1.5851	0.1169	0.93219	0.26302
V2TG	-1.5667	0.12113	0.91676	0.26644
H4CH	-1.5643	0.12171	0.91469	0.26644
L4PL	-1.5435	0.12667	0.89734	0.2736
HDL-Chol	1.5026	0.13688	0.86367	0.29111
HDCH	1.49	0.14017	0.85336	0.29111
HDCH.1	1.49	0.14017	0.85336	0.29111
L1TG	-1.4754	0.14402	0.84157	0.29534
H3CH	1.4576	0.14886	0.82722	0.29813
Citric acid	-1.4569	0.14907	0.82662	0.29813
H3PL	1.4482	0.15146	0.81971	0.29922
V3CH	-1.3925	0.16762	0.77568	0.32716
L5AB	-1.3685	0.17498	0.757	0.33357
L5PN	-1.3684	0.17502	0.7569	0.33357
Alanine	1.326	0.1886	0.72446	0.35345
Creatinine	-1.3134	0.19281	0.71487	0.35345
TPA1	1.3075	0.1948	0.71041	0.35345
Apo-A1	1.3042	0.19592	0.70793	0.35345
H4FC	-1.3029	0.19636	0.70695	0.35345
V3PL	-1.29	0.20075	0.69734	0.35738
L5CH	-1.2823	0.20344	0.69157	0.35823
L5PL	-1.2635	0.21008	0.67762	0.36594
HDA1	1.2497	0.21504	0.66748	0.3706
L4CH	-1.2259	0.22382	0.65011	0.37859
L3PL	1.2245	0.22435	0.64908	0.37859
L3CH	1.1778	0.24237	0.61552	0.40478
H3TG	-1.1692	0.24578	0.60946	0.40628
V2PL	-1.1404	0.25753	0.58917	0.4147
Apo-B100	-1.134	0.26017	0.58474	0.4147
V1PL	-1.1321	0.26099	0.58338	0.4147
TBPN	-1.1258	0.26362	0.57901	0.4147
TPAB	-1.1257	0.26367	0.57894	0.4147
H4A2	-1.0859	0.28078	0.55163	0.43737
L6TG	-1.0652	0.28997	0.53764	0.44643
L2TG	1.0605	0.29211	0.53445	0.44643
LDTG	-1.0349	0.30382	0.51738	0.45406
L3PN	1.0297	0.30626	0.51391	0.45406
L3AB	1.0292	0.30649	0.51359	0.45406
H4PL	-1.0253	0.30831	0.51101	0.45406
Glucose	1.0031	0.31883	0.49644	0.46532
L6FC	0.92104	0.3598	0.44394	0.52042
LDHD	-0.89158	0.37529	0.42563	0.53563
HDFC	0.88852	0.37693	0.42374	0.53563
V1FC	-0.85328	0.39605	0.40225	0.55792
L3FC	0.83557	0.40589	0.3916	0.56684
IDFC	-0.80371	0.42395	0.37269	0.58556
Formic acid	0.79924	0.42652	0.37006	0.58556
L6PN	-0.75452	0.45275	0.34414	0.61165
L6AB	-0.75398	0.45307	0.34383	0.61165
IDCH	-0.74731	0.45707	0.34002	0.61194
2-Oxoglutaric acid	-0.73986	0.46155	0.33578	0.61288
HDTG	-0.69078	0.4917	0.3083	0.64761
Proline	0.67035	0.50457	0.29708	0.65919
L1FC	0.66143	0.51024	0.29223	0.66127
IDAB	-0.61965	0.53725	0.26983	0.68039
IDPN	-0.61957	0.5373	0.26978	0.68039
Asparagine	-0.6178	0.53846	0.26885	0.68039
3-Hydroxybutyric acid	-0.61273	0.5418	0.26616	0.68039
L3TG	-0.60407	0.5475	0.26161	0.68227
L6CH	-0.58604	0.5595	0.2522	0.6919
H1TG	0.53288	0.59559	0.22505	0.73095
Valine	0.52034	0.60427	0.21877	0.73547
Isoleucine	-0.51445	0.60835	0.21584	0.73547
IDPL	-0.44274	0.65915	0.18101	0.77996
LDPN	-0.44213	0.65959	0.18073	0.77996
LDAB	-0.44212	0.65959	0.18072	0.77996
Glutamic acid	0.41558	0.67883	0.16824	0.79689
H3A1	0.38411	0.70192	0.15371	0.81806
Glycine	0.36218	0.71818	0.14377	0.83103
L6PL	-0.31776	0.7515	0.12407	0.86197
Lactic acid	-0.31239	0.75556	0.12173	0.86197
L1CH	0.27376	0.78497	0.10515	0.88927
LDFC	0.25698	0.79785	0.098077	0.89758
Lysine	0.23068	0.81816	0.087164	0.90684
L1PL	0.21661	0.82907	0.081411	0.90684
Leucine	-0.20703	0.83651	0.077528	0.90684
Succinic acid	-0.20617	0.83718	0.07718	0.90684
2-Aminobutyric acid	-0.20398	0.83889	0.076297	0.90684
Pyruvic acid	-0.20298	0.83967	0.075894	0.90684
Chol	-0.18438	0.85418	0.068448	0.91024
TPCH	-0.18399	0.85449	0.068293	0.91024
LDCH	0.16733	0.86753	0.061714	0.91024
LDCH.1	0.16733	0.86753	0.061714	0.91024
LDL-Chol	0.16303	0.8709	0.06003	0.91024
Tyrosine	-0.12466	0.9011	0.045225	0.93576
LDPL	0.10276	0.91841	0.036963	0.94766
LDL-Phos	0.081117	0.93555	0.028932	0.95924
H2TG	-0.020401	0.98377	0.0071046	0.99613
Phenylalanine	0.019699	0.98433	0.006858	0.99613
L1AB	0.0051332	0.99592	0.0017768	0.99613
L1PN	0.004863	0.99613	0.0016831	0.99613

## Sheet: B_TimepointBvsControls_FoldChan
	Fold Change	log2(FC)
Ethanol	5.8914	2.5586
V5FC	3.5255	1.8178
Dimethylsulfone	0.48305	-1.0498
V5CH	1.9361	0.95313
Threonine	1.9052	0.92991
Acetoacetic acid	1.8537	0.89038
Ornithine	1.7703	0.824
Glycerol	1.7588	0.81462
Sarcosine	1.7465	0.80445
V5PL	1.6812	0.74949
Acetic acid	0.6272	-0.67299
V5TG	1.4668	0.55269
Methionine	0.71875	-0.47644
H1A2	0.73119	-0.45169
VLFC	1.3439	0.42644
V1CH	1.3242	0.40512
Acetone	0.76235	-0.39147
V4FC	1.2947	0.37259
H1A1	0.77625	-0.36541
VLPN	1.2849	0.36162
VLAB	1.2848	0.3616
H1FC	0.77924	-0.35987
VLCH	1.2621	0.33583
V2FC	1.2581	0.33127
V4TG	1.2482	0.3199
H1PL	0.80283	-0.31683
Histidine	0.80537	-0.31228
Glutamic acid	1.2415	0.31206
V4CH	1.2411	0.31163
L4TG	1.2347	0.30413
V3FC	1.2343	0.30365
L2CH	0.81031	-0.30346
VLPL	1.2328	0.30196
H2FC	0.81753	-0.29066
H1CH	0.8177	-0.29036
L5TG	1.2129	0.27845
V4PL	1.2116	0.27687
V2CH	1.2102	0.27529
H2A2	0.82656	-0.27481
L2PL	0.82662	-0.2747
L2FC	0.83327	-0.26314
2-Oxoglutaric acid	1.2	0.26303
L4PN	1.1972	0.25972
L4AB	1.1971	0.25955
L2AB	0.84236	-0.2475
L2PN	0.84239	-0.24744
L4CH	1.1824	0.24168
V3CH	1.1778	0.23613
L4PL	1.1697	0.22618
VLTG	1.1685	0.22461
L5CH	1.166	0.22155
L5PN	1.1622	0.21685
L5AB	1.1622	0.2168
H3FC	0.86239	-0.21359
K-EDTA	0.86281	-0.21288
H2CH	0.87336	-0.19535
H2PL	0.87561	-0.19164
ABA1	1.1401	0.1891
L1TG	1.1382	0.18677
L4FC	1.1377	0.18613
L5FC	1.1371	0.18531
L5PL	1.1364	0.18442
TG	1.1352	0.18299
TPTG	1.1349	0.18253
V1TG	1.1316	0.1784
V3TG	1.1304	0.17685
H4TG	1.1299	0.17625
IDTG	1.1294	0.17558
Succinic acid	1.125	0.16993
Creatine	1.1224	0.16665
H2A1	0.89243	-0.16418
Citric acid	1.1124	0.15372
SPC	0.90124	-0.15002
L3CH	0.90172	-0.14925
V2TG	1.1088	0.14906
LDHD	1.1075	0.14736
Asparagine	1.1074	0.14719
L3PL	0.9109	-0.13464
V3PL	1.0967	0.13312
3-Hydroxybutyric acid	1.0946	0.13045
L6AB	1.0935	0.12894
L6PN	1.0935	0.12892
V1FC	1.0934	0.12882
Lactic acid	1.0906	0.12513
H3A2	0.91717	-0.12474
Glyc	1.0895	0.12372
GlycA	1.0891	0.12308
HDPL	0.92078	-0.11907
HDL-Phos	0.92086	-0.11894
IDCH	1.0854	0.11826
GlycB	1.0846	0.11723
H4A1	1.0846	0.11712
L3PN	0.92384	-0.11428
L3AB	0.92388	-0.11422
Creatinine	1.0823	0.11412
V2PL	1.0808	0.11209
HDCH	0.92743	-0.10869
HDCH.1	0.92743	-0.10869
HDL-Chol	0.92743	-0.10868
V1PL	1.0764	0.10622
Apo-B100	1.0762	0.10593
L6CH	1.0761	0.10587
TBPN	1.0761	0.10575
TPAB	1.076	0.10574
Alanine	0.93013	-0.1045
H4CH	1.0727	0.10123
Glutamine	0.93248	-0.10086
H4FC	1.0722	0.1006
Formic acid	0.93343	-0.09938
L6TG	1.0709	0.098771
L2TG	0.9356	-0.096042
L6FC	0.93658	-0.094523
IDFC	1.0671	0.0937
L3FC	0.93721	-0.09355
L3TG	1.0638	0.089281
TPA2	0.94012	-0.089084
H3TG	1.0613	0.085895
HDFC	0.94302	-0.08464
H3PL	0.94466	-0.082126
IDAB	1.0564	0.079171
IDPN	1.0562	0.078898
LDTG	1.0562	0.078833
H1TG	0.95034	-0.073482
H3CH	0.95035	-0.073469
2-Aminobutyric acid	0.95161	-0.071553
Phenylalanine	0.95477	-0.066781
Pyruvic acid	1.0472	0.066565
H4PL	1.0466	0.065668
Valine	0.95821	-0.061588
HDA2	0.95831	-0.061443
HDA1	0.96034	-0.058386
TPA1	0.96054	-0.058077
Apo-A1	0.96065	-0.057915
H4A2	1.0403	0.056969
L6PL	1.039	0.055153
Tyrosine	0.96391	-0.053026
Glycine	0.96757	-0.047559
LDAB	1.033	0.046822
LDPN	1.033	0.046821
L1FC	0.96998	-0.043977
Glucose	0.97045	-0.043278
HDTG	1.0291	0.041358
Ca-EDTA	0.97521	-0.03622
L1PN	1.0148	0.021167
L1AB	1.0148	0.021143
IDPL	1.0142	0.020283
L1CH	0.98833	-0.016942
Chol	1.0112	0.016129
LDFC	0.98902	-0.015923
TPCH	1.0111	0.015876
Isoleucine	0.98906	-0.015874
H2TG	0.98971	-0.014927
Proline	1.0089	0.012824
LDCH	0.99201	-0.011574
LDCH.1	0.99201	-0.011574
LDL-Chol	0.99203	-0.011551
Leucine	1.008	0.011435
Lysine	0.99263	-0.010671
LDPL	0.9952	-0.0069372
LDL-Phos	0.99593	-0.0058826
L1PL	0.99647	-0.0051058
H3A1	0.99732	-0.0038665

## Sheet: C_Pathways
Pathway Name	Match Status	p	-log(p)	Holm p	FDR	Impact	Details
beta-Alanine metabolism	1/21	0.00071952	3.143	0.025903	0.025903	0	KEGG SMP
Glycolysis / Gluconeogenesis	5/26	0.0014836	2.8287	0.051926	0.026705	0.12971	KEGG SMP SMP
Pyruvate metabolism	3/22	0.0026166	2.5823	0.088966	0.0314	0.26749	KEGG SMP
Glyoxylate and dicarboxylate metabolism	7/32	0.0091907	2.0367	0.30329	0.082716	0.13757	KEGG
Glycine, serine and threonine metabolism	5/33	0.022186	1.6539	0.70995	0.15974	0.3387	KEGG SMP
Glycerolipid metabolism	1/16	0.047828	1.3203	1	0.17807	0.23676	KEGG SMP
Histidine metabolism	2/16	0.055468	1.256	1	0.17807	0.22131	KEGG SMP
Cysteine and methionine metabolism	3/33	0.054181	1.2662	1	0.17807	0.14625	KEGG SMP SMP
Purine metabolism	1/65	0.034988	1.4561	1	0.17807	0	KEGG SMP
Pyrimidine metabolism	1/39	0.034988	1.4561	1	0.17807	0	KEGG SMP
Galactose metabolism	1/27	0.047828	1.3203	1	0.17807	0	KEGG SMP
Aminoacyl-tRNA biosynthesis	15/48	0.059358	1.2265	1	0.17807	0	KEGG
Arginine biosynthesis	4/14	0.068751	1.1627	1	0.19039	0.17766	KEGG
Glutathione metabolism	3/28	0.093615	1.0287	1	0.24072	0.10839	KEGG SMP
Arginine and proline metabolism	5/38	0.14898	0.82688	1	0.34343	0.28655	KEGG SMP
Valine, leucine and isoleucine degradation	4/40	0.15264	0.81634	1	0.34343	0	KEGG SMP
Valine, leucine and isoleucine biosynthesis	4/8	0.16612	0.77957	1	0.35179	0	KEGG SMP
Selenocompound metabolism	1/20	0.1886	0.72446	1	0.3772	0	KEGG SMP
Synthesis and degradation of ketone bodies	2/5	0.22293	0.65183	1	0.42239	0.6	KEGG SMP
Tyrosine metabolism	3/42	0.24742	0.60657	1	0.44535	0.13972	KEGG SMP SMP
Nitrogen metabolism	2/6	0.32964	0.48196	1	0.5651	0	KEGG SMP
D-Glutamine and D-glutamate metabolism	3/6	0.41177	0.38534	1	0.67381	0.5	KEGG SMP
Butanoate metabolism	5/15	0.47745	0.32107	1	0.74731	0.11111	KEGG SMP
Pantothenate and CoA biosynthesis	1/19	0.60427	0.21877	1	0.9064	0	KEGG SMP
Alanine, aspartate and glutamate metabolism	8/28	0.71185	0.14761	1	0.96096	0.35898	KEGG SMP SMP SMP
Citrate cycle (TCA cycle)	4/20	0.80342	0.095057	1	0.96096	0.22801	KEGG SMP
Steroid biosynthesis	1/42	0.85418	0.068448	1	0.96096	0.0282	KEGG
Steroid hormone biosynthesis	1/85	0.85418	0.068448	1	0.96096	0.00528	KEGG SMP
Lysine degradation	1/25	0.81816	0.087164	1	0.96096	0	KEGG SMP
Biotin metabolism	1/10	0.81816	0.087164	1	0.96096	0	KEGG SMP
Propanoate metabolism	1/23	0.83718	0.07718	1	0.96096	0	KEGG SMP
Porphyrin and chlorophyll metabolism	2/30	0.83802	0.076746	1	0.96096	0	KEGG
Primary bile acid biosynthesis	2/46	0.9105	0.040722	1	0.96406	0.05823	KEGG SMP
Ubiquinone and other terpenoid-quinone biosynthesis	1/9	0.9011	0.045225	1	0.96406	0	KEGG SMP
Phenylalanine, tyrosine and tryptophan biosynthesis	2/4	0.99481	0.0022588	1	0.99481	1	KEGG SMP
Phenylalanine metabolism	2/10	0.99481	0.0022588	1	0.99481	0.35714	KEGG SMP

## Sheet: D_TP_BvsBbloodtest_signf_cor
	HDL cholesterol	ALT	AST	Total Bilirubin	CRP	D-Dimer	ESR	Eosinophils	Erythrocytes	GGT	Plasma Glucose	GFR	Hematocrit	Hemoglobin	Cholesterol	creatinine	LDH	Leukocytes	Lymphocytes	Lipase	MCHC	MCH	MCV	Monocytes	MPV	Non-HDL cholesterol	Neutrophils	Thrombocytocrit	PDW	RDW	Remnant Cholesterol	Triglycerides	Platelets	LDL cholesterol
Glucose	NA	NA	NA	-0.252703	NA	NA	0.347558	NA	NA	NA	0.363768	NA	NA	NA	NA	NA	NA	0.230769	NA	NA	NA	NA	NA	NA	NA	NA	NA	NA	NA	NA	NA	NA	NA	NA
Creatinine	NA	0.226212	NA	NA	NA	-0.415757	NA	NA	NA	NA	NA	NA	NA	NA	NA	0.624223	NA	NA	NA	NA	NA	NA	NA	NA	NA	NA	NA	NA	NA	NA	NA	NA	-0.229406	NA
TG	NA	NA	NA	-0.247632	NA	NA	NA	NA	NA	NA	NA	NA	NA	NA	0.299679	NA	NA	NA	NA	NA	NA	NA	NA	NA	NA	0.345267	NA	NA	NA	NA	0.308157	0.72876	NA	0.286145
Chol	NA	NA	NA	-0.301018	NA	0.419896	0.332396	0.287988	NA	NA	NA	NA	NA	NA	0.877014	NA	NA	NA	NA	NA	NA	NA	NA	NA	NA	0.736677	NA	NA	NA	NA	NA	NA	NA	0.652602
LDL-Chol	NA	NA	NA	-0.250338	NA	NA	0.342808	0.274544	NA	NA	NA	NA	NA	NA	0.719794	NA	NA	NA	NA	NA	NA	NA	NA	NA	NA	0.70691	NA	NA	NA	NA	NA	NA	NA	0.706767
HDL-Chol	0.756197	NA	NA	NA	NA	NA	NA	NA	-0.377022	NA	NA	-0.284764	-0.327822	-0.333338	NA	NA	NA	-0.241074	NA	NA	NA	NA	0.264191	NA	NA	NA	NA	NA	NA	NA	NA	-0.337952	NA	NA
LDL-Phos	NA	NA	NA	-0.266853	NA	0.411111	0.365492	0.284223	NA	NA	NA	NA	NA	NA	0.770246	NA	NA	NA	NA	NA	NA	NA	NA	NA	NA	0.710423	NA	NA	NA	NA	NA	NA	NA	0.692444
HDL-Phos	0.666187	NA	NA	NA	NA	NA	NA	NA	-0.428934	NA	NA	-0.304973	-0.396599	-0.427924	NA	NA	NA	NA	NA	NA	NA	NA	NA	NA	NA	NA	NA	NA	NA	NA	NA	-0.22116	NA	NA
Apo-A1	0.758273	NA	NA	NA	NA	NA	NA	NA	-0.377058	NA	NA	-0.248982	-0.359693	-0.370279	NA	NA	NA	-0.248876	NA	NA	NA	NA	NA	NA	NA	NA	NA	NA	NA	NA	0.239394	-0.231924	NA	NA
Apo-B100	NA	NA	NA	-0.324481	NA	NA	0.291848	0.332909	NA	NA	NA	NA	NA	NA	0.801315	NA	NA	NA	NA	NA	NA	NA	NA	NA	NA	0.816026	NA	NA	NA	NA	NA	0.309379	NA	0.719169
Apo-B100 vs Apo-A1	-0.402599	NA	NA	NA	NA	NA	NA	0.307908	NA	NA	NA	NA	NA	NA	0.402599	NA	NA	NA	NA	NA	NA	NA	NA	NA	NA	0.600504	NA	NA	NA	NA	NA	0.396991	NA	0.638385
GlycA	-0.25564	NA	NA	NA	0.474036	NA	0.432704	NA	NA	0.30216	0.314289	NA	NA	NA	0.225428	NA	0.249212	0.289098	NA	NA	NA	-0.288278	NA	NA	NA	0.357525	0.260783	NA	NA	NA	NA	NA	NA	0.346337
GlycB	-0.278428	NA	NA	-0.22802	0.482758	NA	0.445989	NA	NA	0.264458	0.354416	NA	NA	NA	NA	NA	0.277378	0.270013	NA	NA	NA	-0.281267	NA	NA	NA	0.310592	0.257171	NA	NA	NA	NA	NA	NA	0.317222
Glyc	-0.243868	NA	NA	NA	0.46926	NA	0.444302	NA	NA	0.292238	0.314885	NA	NA	NA	0.222514	NA	0.258222	0.276494	NA	NA	NA	-0.286017	NA	NA	NA	0.353326	0.248388	NA	NA	NA	NA	NA	NA	0.343687
SPC	0.800288	NA	NA	NA	NA	NA	NA	NA	-0.351012	NA	NA	-0.272728	-0.33981	-0.335511	NA	NA	NA	-0.250805	NA	NA	NA	NA	NA	NA	NA	NA	NA	NA	NA	NA	NA	NA	NA	NA
Glyc vs SPC	-0.723866	NA	NA	NA	NA	NA	NA	NA	0.335813	NA	0.266859	NA	0.332268	0.290386	NA	NA	NA	0.302729	NA	NA	NA	NA	NA	NA	NA	NA	NA	NA	NA	NA	NA	NA	NA	NA
2-Aminobutyric acid	NA	NA	NA	NA	NA	NA	NA	NA	NA	NA	NA	NA	NA	NA	NA	NA	NA	NA	NA	NA	NA	NA	NA	NA	NA	NA	NA	NA	NA	NA	NA	NA	0.46307	NA
Alanine	NA	NA	NA	NA	NA	NA	NA	NA	NA	NA	0.37195	NA	NA	NA	NA	NA	NA	NA	NA	NA	NA	NA	NA	NA	NA	NA	NA	NA	NA	NA	0.323399	0.311526	NA	NA
Creatine	NA	NA	NA	-0.259268	NA	NA	NA	NA	NA	NA	NA	NA	NA	NA	NA	NA	NA	NA	NA	NA	NA	NA	NA	NA	NA	NA	0.255272	NA	NA	NA	NA	NA	NA	NA
Glutamic acid	NA	0.272995	0.275163	NA	NA	NA	NA	NA	0.264246	NA	NA	NA	0.325268	0.273666	NA	NA	NA	NA	NA	0.248997	NA	NA	NA	NA	NA	NA	NA	NA	NA	NA	NA	NA	NA	NA
Glutamine	NA	NA	NA	NA	-0.388959	NA	-0.268839	NA	-0.301302	NA	NA	NA	-0.33363	-0.28123	NA	NA	NA	NA	NA	NA	NA	NA	NA	-0.265972	NA	-0.256422	NA	-0.277979	NA	NA	NA	NA	-0.252734	-0.271427
Glycine	NA	NA	-0.230987	NA	NA	NA	NA	NA	NA	NA	NA	NA	NA	NA	NA	NA	NA	NA	NA	NA	-0.230779	NA	NA	NA	NA	NA	NA	NA	NA	NA	NA	NA	NA	NA
Histidine	NA	NA	NA	NA	NA	-0.47156	NA	NA	NA	NA	-0.399267	NA	NA	NA	NA	NA	NA	NA	NA	NA	NA	NA	NA	NA	NA	NA	NA	NA	NA	NA	NA	NA	NA	NA
Isoleucine	NA	NA	NA	NA	NA	-0.422368	NA	NA	0.297353	NA	NA	NA	NA	0.246319	NA	NA	NA	NA	NA	NA	NA	NA	-0.243308	NA	NA	NA	NA	NA	NA	NA	NA	0.249007	NA	NA
Leucine	NA	NA	NA	NA	NA	NA	NA	NA	0.282167	NA	NA	0.297823	0.266328	0.297534	NA	NA	NA	NA	NA	NA	0.26312	NA	-0.24892	NA	NA	NA	NA	NA	NA	NA	NA	NA	NA	NA
Lysine	NA	NA	NA	NA	NA	NA	-0.306791	NA	NA	NA	NA	NA	NA	NA	NA	NA	NA	NA	NA	NA	NA	NA	NA	-0.306358	NA	NA	NA	NA	NA	NA	NA	NA	NA	NA
Methionine	NA	NA	NA	NA	NA	NA	NA	NA	NA	NA	NA	NA	NA	NA	NA	NA	NA	NA	NA	0.336441	NA	NA	NA	NA	NA	NA	NA	NA	NA	NA	NA	NA	NA	NA
Phenylalanine	NA	NA	NA	NA	NA	NA	NA	NA	NA	NA	NA	NA	NA	NA	NA	NA	NA	NA	NA	NA	NA	NA	NA	NA	NA	NA	-0.334137	NA	NA	NA	NA	0.449937	NA	NA
Sarcosine	NA	NA	NA	NA	NA	NA	NA	NA	NA	NA	NA	NA	NA	NA	NA	NA	NA	NA	NA	NA	NA	NA	NA	NA	0.484182	NA	NA	NA	0.458919	-0.473665	NA	NA	NA	NA
Threonine	NA	NA	NA	NA	NA	NA	NA	NA	NA	-0.40584	NA	NA	NA	NA	NA	NA	NA	NA	NA	NA	NA	NA	NA	NA	NA	NA	NA	NA	NA	NA	NA	NA	NA	NA
Tyrosine	NA	NA	0.266971	NA	NA	NA	NA	NA	NA	NA	NA	NA	NA	NA	NA	NA	NA	NA	0.256245	NA	NA	NA	NA	NA	NA	NA	NA	NA	NA	NA	NA	NA	NA	NA
Valine	-0.277176	NA	NA	NA	NA	-0.525929	NA	NA	0.304467	NA	NA	NA	0.306812	0.369389	NA	NA	NA	NA	NA	NA	NA	NA	NA	NA	NA	NA	NA	NA	NA	NA	NA	NA	NA	NA
Acetic acid	NA	NA	NA	NA	NA	NA	NA	NA	NA	NA	NA	NA	NA	NA	0.288314	NA	NA	NA	NA	NA	NA	NA	NA	NA	NA	0.263187	NA	NA	NA	NA	NA	NA	NA	0.260061
Citric acid	NA	NA	NA	NA	NA	NA	NA	NA	NA	NA	0.342263	NA	NA	NA	NA	NA	NA	NA	NA	-0.257055	NA	NA	NA	NA	NA	NA	NA	NA	NA	NA	NA	NA	NA	NA
Formic acid	NA	NA	NA	NA	NA	NA	NA	NA	NA	NA	NA	NA	NA	NA	NA	NA	0.315876	NA	NA	NA	NA	NA	NA	NA	NA	NA	NA	NA	NA	NA	-0.291506	NA	NA	NA
Lactic acid	NA	NA	NA	NA	NA	NA	NA	NA	NA	NA	NA	NA	NA	NA	NA	NA	NA	-0.218495	NA	NA	NA	NA	NA	NA	NA	NA	NA	NA	NA	NA	NA	NA	NA	NA
Succinic acid	NA	NA	NA	NA	NA	NA	NA	NA	0.886405	NA	NA	NA	0.886405	0.856349	NA	NA	NA	NA	NA	NA	NA	NA	NA	NA	NA	NA	NA	NA	NA	NA	NA	NA	NA	NA
3-Hydroxybutyric acid	NA	NA	NA	NA	NA	NA	NA	NA	NA	NA	NA	NA	NA	NA	NA	NA	NA	NA	NA	NA	NA	NA	NA	NA	NA	NA	NA	NA	NA	NA	NA	-0.396911	NA	-0.279649
Acetone	NA	NA	NA	NA	NA	NA	NA	NA	NA	NA	NA	NA	NA	NA	NA	NA	0.262844	NA	NA	NA	NA	NA	NA	NA	NA	NA	NA	NA	NA	NA	-0.262831	-0.338057	NA	NA
Pyruvic acid	NA	NA	NA	NA	NA	NA	NA	NA	-0.278906	NA	NA	NA	-0.296739	-0.288474	-0.255568	NA	NA	NA	NA	NA	NA	NA	NA	NA	NA	NA	NA	NA	NA	NA	NA	NA	NA	-0.285275
Glycerol	NA	NA	NA	NA	NA	NA	0.277937	NA	NA	NA	NA	NA	NA	NA	NA	NA	NA	NA	NA	-0.349084	NA	-0.377975	NA	NA	NA	NA	NA	NA	NA	NA	NA	NA	NA	NA
