# Supplementary material for: Longitudinal NMR-Based Metabolomics Study Reveals How Hospitalized COVID-19 Patients Recover: Evidence of Dyslipidemia and Energy Metabolism Dysregulation
Source: Int J Mol Sci. 2024 Jan 26;25(3):1523. doi: 10.3390/ijms25031523 (PMC10855192; doi:10.3390/ijms25031523)
Supplement: Supplementary file 1 [file ijms-25-01523-s001.zip › SupplementaryTable4ABCD.xlsx]

## Sheet: A_TimepointCvsControls_t-test
	t.stat	p.value	#NAME?	FDR
V5FC	-4.4995	2.2826e-05	4.6416	0.0019797
Glutamine	4.4813	2.444e-05	4.6119	0.0019797
H2A2	4.3204	4.4371e-05	4.3529	0.002396
V5TG	-4.1997	6.8896e-05	4.1618	0.0027903
Ca-EDTA	3.4349	0.00094213	3.0259	0.030525
V5CH	-3.2527	0.0016752	2.7759	0.04523
V5PL	-3.1592	0.0022333	2.6511	0.04588
Glutamic acid	-3.1544	0.0022657	2.6448	0.04588
H3A2	3.0611	0.0030022	2.5226	0.049851
V1CH	-3.0528	0.0030772	2.5118	0.049851
H1A2	2.865	0.0053247	2.2737	0.067098
H2CH	2.8627	0.0053607	2.2708	0.067098
H2FC	2.8611	0.0053844	2.2689	0.067098
H2PL	2.7467	0.0074338	2.1288	0.078327
Ornithine	-2.744	0.0074903	2.1255	0.078327
VLFC	-2.7324	0.007736	2.1115	0.078327
H4A1	-2.513	0.013979	1.8545	0.12626
Pyruvic acid	2.5117	0.014029	1.853	0.12626
V2FC	-2.4716	0.015575	1.8076	0.1328
V2CH	-2.4446	0.0167	1.7773	0.13527
VLPN	-2.3992	0.018758	1.7268	0.13824
VLAB	-2.3988	0.018774	1.7264	0.13824
H1PL	2.3563	0.020905	1.6797	0.1469
H1FC	2.3403	0.021763	1.6623	0.1469
L4TG	-2.2627	0.026365	1.579	0.16686
H1CH	2.2423	0.027713	1.5573	0.16686
H2A1	2.2408	0.02781	1.5558	0.16686
Creatinine	-2.2183	0.029368	1.5321	0.16708
TPA2	2.2108	0.029909	1.5242	0.16708
VLCH	-2.1798	0.032215	1.4919	0.17396
H3CH	2.0634	0.042315	1.3735	0.19856
L4PN	-2.0567	0.042971	1.3668	0.19856
L4AB	-2.0567	0.042974	1.3668	0.19856
Succinic acid	2.0567	0.042974	1.3668	0.19856
H3PL	2.0468	0.043958	1.357	0.19856
HDPL	2.0171	0.047042	1.3275	0.19856
L2AB	2.0111	0.047682	1.3216	0.19856
L2PN	2.0101	0.047791	1.3207	0.19856
H3FC	2.01	0.047802	1.3206	0.19856
L2CH	1.973	0.051946	1.2844	0.2066
HDL-Phos	1.9701	0.052287	1.2816	0.2066
L4FC	-1.9523	0.0544	1.2644	0.20914
L4CH	-1.9309	0.057036	1.2439	0.20914
L2PL	1.9296	0.057207	1.2425	0.20914
SPC	1.9046	0.060432	1.2187	0.20914
Creatine	-1.9003	0.061	1.2147	0.20914
L4PL	-1.8969	0.061444	1.2115	0.20914
L2FC	1.8891	0.0625	1.2041	0.20914
VLPL	-1.8808	0.063632	1.1963	0.20914
H4TG	-1.8742	0.06455	1.1901	0.20914
K-EDTA	1.8283	0.071239	1.1473	0.22228
V4FC	-1.8275	0.071348	1.1466	0.22228
H1A1	1.744	0.084997	1.0706	0.2598
Sarcosine	-1.7309	0.08733	1.0588	0.26199
VLTG	-1.7184	0.089594	1.0477	0.26389
V1TG	-1.7071	0.091686	1.0377	0.26524
HDL-Chol	1.6975	0.093498	1.0292	0.26573
HDCH	1.6766	0.097516	1.0109	0.26709
HDCH.1	1.6766	0.097516	1.0109	0.26709
L5FC	-1.6695	0.098923	1.0047	0.26709
TG	-1.652	0.10246	0.98946	0.26829
TPTG	-1.6488	0.10312	0.98666	0.26829
H4CH	-1.6429	0.10434	0.98157	0.26829
L2TG	1.6105	0.11122	0.9538	0.28153
HDA2	1.5714	0.12004	0.92067	0.29918
V3FC	-1.5631	0.12197	0.91373	0.29939
2-Aminobutyric acid	-1.5493	0.12527	0.90216	0.30289
Lactic acid	1.5063	0.13594	0.86665	0.32386
IDTG	-1.4962	0.13854	0.85843	0.32526
L5AB	-1.4557	0.14938	0.82572	0.34102
L5PN	-1.4554	0.14946	0.82548	0.34102
Methionine	-1.4471	0.15178	0.81879	0.3415
Glycerol	-1.42	0.1595	0.79724	0.34743
L5CH	-1.4153	0.16086	0.79355	0.34743
H4FC	-1.4127	0.16163	0.79146	0.34743
V4PL	-1.408	0.16299	0.78783	0.34743
V4CH	-1.3788	0.17181	0.76494	0.36148
L5PL	-1.3448	0.18248	0.73878	0.36993
H4A2	-1.3391	0.18432	0.73444	0.36993
V2TG	-1.3321	0.1866	0.72909	0.36993
Alanine	1.3302	0.18722	0.72765	0.36993
L5TG	-1.3301	0.18725	0.72758	0.36993
V4TG	-1.3105	0.19376	0.71273	0.37819
TPA1	1.2772	0.20523	0.68776	0.39213
Apo-A1	1.2757	0.20575	0.68666	0.39213
ABA1	-1.2145	0.22813	0.64181	0.42974
HDA1	1.1721	0.24464	0.61147	0.45554
L3PL	1.1536	0.25212	0.59839	0.46413
Glycine	1.1439	0.25607	0.59164	0.46603
Acetone	1.1371	0.25891	0.58686	0.46603
V3CH	-1.1263	0.26342	0.57936	0.46894
Citric acid	1.1164	0.26761	0.5725	0.47044
Tyrosine	-1.1039	0.27295	0.56391	0.47044
Dimethylsulfone	1.1038	0.27297	0.56388	0.47044
L6FC	1.0691	0.28823	0.54026	0.49151
L1FC	1.0439	0.29969	0.52332	0.50573
L1TG	-1.0287	0.30674	0.51324	0.51228
V3TG	-1.0202	0.31072	0.50763	0.51364
V1PL	-1.0128	0.31421	0.50278	0.51379
Trimethylamine-N-oxide	-1	0.32033	0.49441	0.51379
Choline	-1	0.32033	0.49441	0.51379
H3TG	-0.9918	0.32429	0.48907	0.51504
GlycA	-0.97053	0.33471	0.47534	0.52643
H3A1	0.92607	0.3572	0.44709	0.55294
V1FC	-0.92376	0.35839	0.44565	0.55294
L3CH	0.90961	0.36576	0.4368	0.55899
L3PN	0.87002	0.38689	0.41241	0.58041
L3AB	0.86993	0.38694	0.41236	0.58041
H4PL	-0.82808	0.41009	0.38712	0.60949
Threonine	0.81701	0.41635	0.38054	0.61268
L1CH	0.81025	0.4202	0.37655	0.61268
Isoleucine	-0.80434	0.42358	0.37306	0.61268
Glyc	-0.79089	0.43135	0.36517	0.61839
V2PL	-0.77288	0.44187	0.35471	0.62792
L1PL	0.75576	0.45201	0.34485	0.63675
LDHD	-0.69179	0.49107	0.30886	0.6858
Leucine	-0.6763	0.5008	0.30034	0.69206
H1TG	0.66814	0.50597	0.29588	0.69206
L6TG	-0.648	0.51884	0.28497	0.69206
LDPL	0.64776	0.51899	0.28484	0.69206
Asparagine	-0.6459	0.52019	0.28384	0.69206
LDL-Phos	0.64437	0.52118	0.28301	0.69206
Proline	-0.62323	0.53491	0.27172	0.69544
Lysine	-0.61247	0.54196	0.26603	0.69544
LDL-Chol	0.59937	0.55062	0.25915	0.69544
LDCH	0.59852	0.55118	0.2587	0.69544
LDCH.1	0.59852	0.55118	0.2587	0.69544
Chol	0.59821	0.55139	0.25854	0.69544
TPCH	0.59462	0.55378	0.25667	0.69544
L3FC	0.58053	0.56319	0.24934	0.70182
HDTG	-0.56519	0.57353	0.24145	0.70924
TBPN	-0.5395	0.59104	0.22838	0.71636
TPAB	-0.53948	0.59105	0.22837	0.71636
IDCH	-0.53731	0.59254	0.22728	0.71636
LDTG	-0.5285	0.59862	0.22285	0.71699
Apo-B100	-0.52373	0.60192	0.22046	0.71699
L6PN	-0.4922	0.62392	0.20487	0.72912
L6AB	-0.49187	0.62416	0.2047	0.72912
Acetic acid	0.48982	0.6256	0.2037	0.72912
L1PN	0.47057	0.63923	0.19434	0.73502
L1AB	0.46985	0.63974	0.19399	0.73502
IDPL	0.45517	0.65022	0.18694	0.7418
V3PL	-0.42472	0.67218	0.17251	0.76149
HDFC	0.3884	0.69875	0.15568	0.78609
Formic acid	-0.35521	0.72337	0.14064	0.80818
L6CH	-0.2745	0.7844	0.10546	0.86694
L3TG	-0.26802	0.78937	0.10272	0.86694
Glucose	0.26457	0.79202	0.10126	0.86694
IDFC	-0.25271	0.80114	0.09629	0.87104
Valine	0.20872	0.8352	0.078209	0.88646
IDPN	-0.20794	0.8358	0.077897	0.88646
IDAB	-0.20791	0.83583	0.077884	0.88646
LDFC	0.20613	0.83722	0.077163	0.88646
Histidine	0.1733	0.86285	0.064064	0.90768
L6PL	0.14152	0.88782	0.051677	0.91777
H2TG	0.14065	0.8885	0.051344	0.91777
GlycB	-0.13945	0.88944	0.050882	0.91777
2-Oxoglutaric acid	0.11565	0.90822	0.041809	0.93121
Phenylalanine	0.10394	0.91748	0.037403	0.93479
LDPN	0.063903	0.94921	0.022639	0.9544
LDAB	0.063676	0.94939	0.022557	0.9544
3-Hydroxybutyric acid	-0.057362	0.9544	0.020269	0.9544

## Sheet: B_TimepointCvsControls_FoldChan
	Fold Change	log2(FC)
V5FC	2.4134	1.2711
Ornithine	2.1206	1.0845
Sarcosine	1.6197	0.69574
V5CH	1.559	0.6406
V5PL	1.4456	0.53166
Glycerol	1.3887	0.4737
Glutamic acid	1.3804	0.46508
2-Aminobutyric acid	1.3468	0.42951
V5TG	1.3426	0.42501
V1CH	1.2803	0.35651
Creatine	1.2727	0.34792
VLFC	1.2622	0.3359
L4TG	1.2131	0.27875
VLPN	1.2024	0.26593
VLAB	1.2024	0.26588
L4PN	1.1961	0.25831
L4AB	1.1961	0.25828
V2FC	1.1959	0.25812
V2CH	1.1769	0.23498
VLPL	1.1716	0.22853
L4CH	1.1706	0.22721
VLCH	1.1652	0.22058
L5TG	1.1649	0.22026
V4FC	1.1597	0.21372
V1TG	1.1592	0.21312
L4PL	1.158	0.21167
VLTG	1.1509	0.20274
L4FC	1.1402	0.18923
L5CH	1.1374	0.18575
L5PN	1.1344	0.18193
L5AB	1.1344	0.18189
Proline	1.1339	0.18133
V3FC	1.1272	0.1727
Asparagine	1.1259	0.17111
L5FC	1.1237	0.16828
L5PL	1.1142	0.15607
H4TG	1.1112	0.15206
V2TG	1.11	0.15053
Creatinine	1.102	0.14014
TG	1.1005	0.13813
TPTG	1.1003	0.13794
Trimethylamine-N-oxide	1.0976	0.1343
Choline	1.0976	0.1343
H4A1	1.096	0.13227
V4TG	1.0957	0.13179
H4FC	1.0947	0.13053
V1FC	1.0912	0.12596
IDTG	1.09	0.12439
V1PL	1.0883	0.1221
V4PL	1.0827	0.1147
ABA1	1.0808	0.11208
H4CH	1.0786	0.1091
Lysine	1.075	0.10437
L1TG	1.0716	0.099815
Leucine	1.0663	0.092631
V4CH	1.0637	0.089157
V2PL	1.0628	0.087857
LDHD	1.0624	0.087362
V3TG	1.0602	0.084343
H4A2	1.0577	0.080914
V3CH	1.0526	0.073929
Methionine	1.0486	0.06848
Tyrosine	1.0446	0.062998
H4PL	1.0399	0.056411
TBPN	1.0377	0.053393
TPAB	1.0377	0.05339
Apo-B100	1.0365	0.051712
H3TG	1.035	0.049665
GlycA	1.0242	0.034472
L6AB	1.0229	0.032621
L6PN	1.0228	0.032561
Glyc	1.0207	0.029575
LDTG	1.0199	0.028487
V3PL	1.0185	0.02644
L6TG	1.0178	0.025475
L3TG	1.0174	0.02489
IDCH	1.0145	0.020703
L6CH	1.0131	0.01876
HDTG	1.012	0.01727
Isoleucine	1.0101	0.0145
GlycB	1.0072	0.010312
LDAB	0.99934	-0.00095467
LDPN	0.99933	-0.00096608
Formic acid	0.99697	-0.0043718
LDFC	0.98909	-0.015821
IDAB	0.98813	-0.017229
IDPN	0.98802	-0.017389
Glucose	0.98768	-0.017882
IDFC	0.98677	-0.019214
L6PL	0.98092	-0.027788
Valine	0.97811	-0.031932
Histidine	0.97763	-0.032642
TPCH	0.97743	-0.032939
Chol	0.9774	-0.032976
L1AB	0.97124	-0.042107
L1PN	0.97118	-0.042193
HDFC	0.97047	-0.04325
H3A1	0.96861	-0.046009
Ca-EDTA	0.96798	-0.046958
Phenylalanine	0.96769	-0.047383
H2TG	0.96714	-0.048196
LDPL	0.96656	-0.049069
LDL-Phos	0.96643	-0.049264
IDPL	0.96612	-0.04973
LDCH	0.96544	-0.05074
LDCH.1	0.96544	-0.05074
LDL-Chol	0.96532	-0.050922
2-Oxoglutaric acid	0.96429	-0.052467
HDA1	0.96213	-0.055692
Apo-A1	0.96099	-0.057406
TPA1	0.96095	-0.057461
HDA2	0.96023	-0.058542
L1PL	0.95335	-0.068929
L3FC	0.94429	-0.082701
L1CH	0.94362	-0.083722
TPA2	0.94294	-0.084762
Citric acid	0.94208	-0.086081
L1FC	0.93578	-0.095755
H1TG	0.93028	-0.10426
Alanine	0.93013	-0.1045
L3AB	0.92562	-0.11151
L3PN	0.9256	-0.11154
Acetic acid	0.92494	-0.11257
L6FC	0.91999	-0.12032
H3CH	0.91971	-0.12075
HDCH	0.91602	-0.12655
HDCH.1	0.91602	-0.12655
HDL-Chol	0.91549	-0.12739
SPC	0.91507	-0.12804
Glycine	0.91411	-0.12956
K-EDTA	0.91352	-0.13049
Lactic acid	0.9074	-0.1402
L3PL	0.90677	-0.1412
H3PL	0.90583	-0.14269
HDL-Phos	0.90517	-0.14374
HDPL	0.9038	-0.14593
L2TG	0.90098	-0.15043
L3CH	0.90037	-0.15141
H3FC	0.89789	-0.15539
H3A2	0.89082	-0.1668
Glutamine	0.87815	-0.18746
H2A1	0.87461	-0.19329
Threonine	0.8478	-0.23821
H2FC	0.84257	-0.24713
H2CH	0.83897	-0.25331
H2PL	0.8373	-0.25619
L2PN	0.83239	-0.26467
L2AB	0.83234	-0.26476
L2FC	0.83192	-0.26549
Acetone	0.82745	-0.27325
H1FC	0.81764	-0.29047
L2PL	0.8146	-0.29584
H1CH	0.80174	-0.31879
L2CH	0.7976	-0.32625
H1A1	0.79521	-0.33059
H1PL	0.7923	-0.33588
H2A2	0.77986	-0.3587
H1A2	0.72001	-0.47392
3-Hydroxybutyric acid	0.71956	-0.47481
Succinic acid	0.5625	-0.83007
Dimethylsulfone	0.55085	-0.86028
Pyruvic acid	0.54912	-0.8648

## Sheet: C_Pathways
Pathway Name	Match Status	p	-log(p)	Holm p	FDR	Impact	Details
Phenylalanine, tyrosine and tryptophan biosynthesis	2/4	0.68183	0.16633	1	0.74199	1	KEGG SMP
D-Glutamine and D-glutamate metabolism	3/6	0.00025171	3.5991	0.0085582	0.0023283	0.5	KEGG SMP
Alanine, aspartate and glutamate metabolism	8/28	0.00038903	3.41	0.012838	0.0028788	0.35898	KEGG SMP SMP SMP
Phenylalanine metabolism	2/10	0.68183	0.16633	1	0.74199	0.35714	KEGG SMP
Glycine, serine and threonine metabolism	6/33	0.010637	1.9732	0.26592	0.030274	0.3387	KEGG SMP
Arginine and proline metabolism	5/38	0.00069993	3.1549	0.022398	0.0043162	0.28655	KEGG SMP
Pyruvate metabolism	3/22	0.020894	1.68	0.45968	0.048318	0.26749	KEGG SMP
Glycerolipid metabolism	1/16	0.1595	0.79724	1	0.27456	0.23676	KEGG SMP
Citrate cycle (TCA cycle)	4/20	0.0084905	2.0711	0.22075	0.026179	0.22801	KEGG SMP
Histidine metabolism	2/16	0.0042242	2.3743	0.11405	0.014209	0.22131	KEGG SMP
Arginine biosynthesis	4/14	0.00085738	3.0668	0.026579	0.0045319	0.17766	KEGG
Cysteine and methionine metabolism	3/33	0.013082	1.8833	0.31397	0.034574	0.14625	KEGG SMP SMP
Tyrosine metabolism	2/42	0.014272	1.8455	0.32826	0.035205	0.13972	KEGG SMP SMP
Glyoxylate and dicarboxylate metabolism	7/32	0.0024077	2.6184	0.069822	0.0098981	0.13757	KEGG
Glycolysis / Gluconeogenesis	4/26	0.023783	1.6237	0.49944	0.051762	0.12971	KEGG SMP SMP
Glutathione metabolism	3/28	0.0017523	2.7564	0.052569	0.0081044	0.10839	KEGG SMP
Primary bile acid biosynthesis	2/46	0.40106	0.39679	1	0.57074	0.05823	KEGG SMP
Steroid biosynthesis	1/42	0.55139	0.25854	1	0.68005	0.0282	KEGG
Glycerophospholipid metabolism	1/36	0.32033	0.49441	1	0.47408	0.02582	KEGG
Steroid hormone biosynthesis	1/85	0.55139	0.25854	1	0.68005	0.00528	KEGG SMP
Purine metabolism	1/65	2.444e-05	4.6119	0.00090429	0.00045214	0	KEGG SMP
Pyrimidine metabolism	1/39	2.444e-05	4.6119	0.00090429	0.00045214	0	KEGG SMP
Nitrogen metabolism	2/6	0.00015024	3.8232	0.0052584	0.001853	0	KEGG SMP
Porphyrin and chlorophyll metabolism	2/30	0.002884	2.54	0.080752	0.010671	0	KEGG
Propanoate metabolism	1/23	0.042974	1.3668	0.85949	0.088336	0	KEGG SMP
Butanoate metabolism	4/15	0.08014	1.0962	1	0.15606	0	KEGG SMP
Galactose metabolism	1/27	0.1595	0.79724	1	0.27456	0	KEGG SMP
Aminoacyl-tRNA biosynthesis	15/48	0.16325	0.78713	1	0.27456	0	KEGG
Selenocompound metabolism	1/20	0.18722	0.72765	1	0.30118	0	KEGG SMP
Ubiquinone and other terpenoid-quinone biosynthesis	1/9	0.27295	0.56391	1	0.4208	0	KEGG SMP
Lysine degradation	1/25	0.54196	0.26603	1	0.68005	0	KEGG SMP
Biotin metabolism	1/10	0.54196	0.26603	1	0.68005	0	KEGG SMP
Valine, leucine and isoleucine degradation	3/40	0.6057	0.21774	1	0.72171	0	KEGG SMP
Valine, leucine and isoleucine biosynthesis	4/8	0.62418	0.20469	1	0.72171	0	KEGG SMP
Pantothenate and CoA biosynthesis	1/19	0.8352	0.078209	1	0.88293	0	KEGG SMP
beta-Alanine metabolism	1/21	0.86285	0.064064	1	0.88682	0	KEGG SMP
Synthesis and degradation of ketone bodies	1/5	0.9544	0.020269	1	0.9544	0	KEGG SMP

## Sheet: D_TP_CvsBbloodtest_signf_cor
	HDL cholesterol	ALT	AST	Basophils	Total Bilirubin	CRP	D-Dimer	ESR	Erythrocytes	GGT	Plasma Glucose	GFR	Hematocrit	Hemoglobin	Cholesterol	creatinine	LDH	Leukocytes	Lymphocytes	Lipase	MCHC	MCH	MCV	Monocytes	Non-HDL cholesterol	Neutrophils	Thrombocytocrit	PDW	RDW	Remnant Cholesterol	Triglycerides	LDL cholesterol
Glucose	NA	NA	NA	NA	NA	NA	NA	0.239693	NA	NA	0.520903	NA	NA	NA	NA	0.218781	0.459335	NA	NA	NA	NA	NA	NA	NA	NA	NA	NA	NA	NA	NA	0.280468	NA
Creatinine	NA	NA	NA	NA	NA	NA	NA	NA	0.235131	NA	NA	NA	0.241952	NA	NA	0.637908	NA	NA	NA	NA	NA	NA	NA	NA	NA	NA	NA	NA	NA	NA	NA	NA
TG	NA	NA	NA	NA	NA	NA	NA	NA	NA	NA	NA	NA	NA	NA	0.295526	NA	NA	NA	NA	NA	NA	NA	-0.24553	NA	0.38278	NA	NA	NA	NA	NA	0.888069	0.443519
Chol	0.416667	NA	NA	NA	-0.420603	NA	NA	NA	NA	NA	NA	NA	NA	NA	0.904645	NA	NA	NA	NA	NA	-0.218939	NA	NA	NA	0.631586	NA	NA	NA	NA	0.510465	0.214593	0.560674
LDL-Chol	0.4	NA	NA	NA	-0.349323	NA	NA	NA	NA	NA	NA	NA	NA	NA	0.766405	NA	NA	NA	NA	NA	NA	NA	NA	NA	0.689003	NA	NA	NA	NA	NA	NA	0.577411
HDL-Chol	0.861932	-0.223872	NA	NA	NA	NA	NA	NA	-0.269114	NA	-0.241248	NA	NA	-0.276042	NA	-0.270059	NA	-0.254464	NA	NA	-0.27428	NA	0.241334	NA	NA	-0.230159	NA	NA	NA	NA	-0.343212	NA
LDL-Phos	0.443519	NA	NA	NA	-0.38025	NA	NA	NA	NA	NA	NA	NA	NA	NA	0.77171	NA	NA	NA	NA	NA	NA	NA	NA	NA	0.644231	NA	NA	NA	NA	0.386555	NA	0.571429
HDL-Phos	0.784873	-0.242425	NA	NA	NA	NA	NA	NA	-0.279269	NA	-0.23461	NA	NA	-0.302083	NA	-0.244126	NA	-0.301177	NA	NA	-0.239212	NA	NA	NA	NA	-0.257237	NA	NA	NA	NA	-0.282718	NA
Apo-A1	0.756329	-0.216183	NA	NA	NA	NA	NA	NA	NA	NA	NA	NA	NA	-0.219909	0.276587	-0.310301	NA	-0.259061	NA	NA	-0.270188	NA	NA	NA	NA	-0.232333	NA	NA	NA	NA	NA	NA
Apo-B100	NA	NA	NA	NA	-0.367548	NA	NA	NA	NA	NA	NA	NA	NA	NA	0.825983	NA	NA	NA	NA	NA	NA	NA	NA	NA	0.803837	NA	NA	NA	NA	0.476992	0.323294	0.694567
Apo-B100 vs Apo-A1	NA	NA	NA	NA	NA	NA	NA	NA	NA	NA	NA	NA	NA	NA	0.479375	NA	NA	NA	NA	NA	NA	NA	NA	NA	0.509615	NA	NA	NA	NA	NA	0.422749	0.504202
GlycA	NA	NA	NA	NA	NA	0.442931	NA	0.418685	NA	0.460784	0.268593	NA	NA	NA	NA	NA	0.436914	NA	NA	NA	NA	NA	NA	NA	NA	NA	NA	NA	NA	NA	0.307897	0.434078
GlycB	NA	NA	NA	NA	NA	0.418992	NA	0.401075	NA	0.485172	0.27483	NA	NA	NA	NA	NA	0.460873	NA	NA	NA	NA	NA	NA	NA	NA	NA	NA	NA	NA	NA	0.352625	0.403526
Glyc	NA	NA	NA	NA	NA	0.429786	NA	0.411139	NA	0.495169	0.292023	NA	NA	NA	NA	NA	0.490385	NA	NA	NA	NA	NA	NA	NA	NA	NA	NA	NA	NA	NA	0.322424	0.436975
SPC	0.85	NA	NA	NA	-0.227412	NA	NA	NA	-0.257843	NA	-0.258065	NA	NA	-0.285346	0.360295	NA	NA	-0.332928	NA	NA	-0.250652	NA	NA	NA	NA	-0.299021	NA	NA	NA	NA	NA	NA
Glyc vs SPC	-0.751115	NA	NA	NA	NA	NA	NA	NA	0.270289	NA	0.35525	NA	0.224633	0.300656	-0.254651	NA	0.514587	0.345705	NA	NA	NA	NA	NA	NA	NA	0.363434	NA	NA	NA	NA	0.269073	NA
Alanine	NA	NA	0.239448	NA	NA	NA	NA	0.243127	NA	0.436914	0.220496	NA	NA	NA	NA	NA	0.586538	0.226368	NA	NA	NA	NA	NA	NA	NA	0.231599	NA	NA	NA	NA	0.273305	NA
Creatine	NA	NA	NA	NA	NA	0.444596	NA	NA	NA	NA	0.31808	NA	NA	NA	NA	NA	NA	NA	NA	NA	NA	NA	NA	NA	NA	NA	NA	NA	NA	-0.420437	NA	NA
Glutamic acid	NA	0.381619	0.311586	NA	NA	NA	NA	NA	0.235314	NA	0.277662	NA	0.27701	0.291695	NA	NA	0.4098	NA	NA	NA	NA	NA	NA	NA	NA	0.244969	NA	NA	NA	NA	0.258735	NA
Glutamine	NA	NA	NA	NA	0.222388	NA	NA	NA	NA	NA	NA	NA	-0.245849	NA	NA	NA	NA	NA	NA	NA	NA	NA	NA	NA	NA	NA	NA	NA	NA	NA	NA	NA
Glycine	NA	-0.227518	NA	NA	NA	NA	NA	NA	-0.264296	-0.470094	NA	-0.258047	-0.237743	-0.36342	NA	NA	-0.40612	NA	NA	NA	-0.249367	NA	NA	-0.259251	NA	NA	NA	NA	NA	NA	NA	NA
Histidine	0.470016	NA	NA	-0.345935	NA	-0.299813	NA	NA	NA	NA	-0.249697	NA	NA	NA	NA	NA	NA	NA	NA	NA	NA	NA	NA	NA	NA	NA	-0.251295	NA	NA	NA	NA	NA
Isoleucine	NA	0.2954	NA	NA	NA	NA	-0.807692	-0.247833	0.377251	NA	NA	NA	0.369498	0.427317	NA	NA	0.582072	0.314849	0.343797	NA	0.265279	NA	NA	0.320053	NA	NA	NA	NA	NA	NA	0.265503	NA
Leucine	NA	0.432165	0.270708	NA	NA	NA	NA	NA	0.470175	0.503786	0.271344	NA	0.461258	0.465378	NA	NA	0.727589	0.300536	0.28205	NA	NA	NA	NA	0.308148	NA	NA	NA	NA	NA	NA	NA	NA
Lysine	NA	NA	NA	NA	NA	NA	NA	NA	NA	NA	NA	NA	NA	NA	-0.295526	NA	NA	NA	NA	0.406838	0.245428	NA	NA	NA	NA	NA	NA	NA	-0.251598	NA	NA	NA
Ornithine	NA	0.437989	0.424568	NA	0.380658	NA	NA	NA	0.333343	NA	NA	NA	NA	0.371312	NA	NA	NA	NA	NA	NA	NA	NA	NA	NA	NA	0.398778	NA	-0.30429	NA	NA	NA	NA
Phenylalanine	NA	0.546722	0.424282	NA	NA	NA	NA	NA	0.545598	NA	NA	NA	0.507559	0.407509	NA	NA	0.717219	NA	NA	NA	NA	NA	NA	NA	NA	NA	NA	NA	NA	NA	NA	NA
Proline	NA	NA	NA	NA	NA	NA	NA	NA	NA	NA	NA	NA	NA	NA	NA	NA	0.535264	NA	NA	NA	NA	NA	NA	NA	NA	NA	NA	NA	NA	NA	NA	NA
Sarcosine	NA	NA	NA	NA	NA	NA	NA	NA	NA	NA	NA	-0.667424	NA	NA	NA	NA	NA	NA	NA	NA	NA	NA	NA	NA	NA	NA	NA	NA	NA	NA	NA	NA
Tyrosine	NA	NA	NA	NA	NA	NA	NA	NA	NA	NA	NA	NA	NA	NA	NA	NA	NA	NA	NA	NA	NA	NA	NA	NA	NA	NA	NA	NA	NA	NA	0.299431	NA
Valine	NA	0.374855	NA	NA	NA	NA	NA	NA	0.479278	NA	NA	NA	0.46039	0.430656	NA	NA	0.40612	0.297297	0.283108	NA	NA	NA	NA	0.25669	NA	NA	NA	NA	NA	NA	NA	NA
Acetic acid	NA	NA	NA	0.26401	NA	NA	NA	NA	NA	NA	NA	NA	NA	NA	NA	-0.244297	NA	NA	NA	NA	NA	NA	NA	NA	NA	NA	NA	NA	NA	NA	NA	NA
Citric acid	-0.389906	NA	NA	NA	0.243789	NA	NA	0.34012	NA	NA	0.359271	-0.24397	NA	NA	NA	0.34566	NA	NA	NA	NA	NA	NA	NA	NA	NA	NA	NA	NA	NA	NA	NA	NA
Formic acid	NA	NA	NA	NA	NA	NA	NA	NA	NA	NA	NA	NA	NA	NA	NA	NA	NA	NA	NA	NA	0.282735	0.328285	NA	-0.258826	NA	NA	NA	NA	NA	NA	NA	NA
Lactic acid	NA	NA	NA	NA	0.287134	NA	NA	NA	0.260875	NA	NA	NA	0.274468	NA	NA	NA	NA	NA	NA	NA	NA	NA	NA	NA	NA	NA	NA	NA	NA	NA	NA	NA
3-Hydroxybutyric acid	NA	NA	NA	NA	NA	NA	NA	NA	NA	NA	NA	NA	NA	NA	NA	NA	NA	NA	NA	NA	NA	NA	NA	0.284465	NA	NA	NA	NA	0.28649	NA	NA	NA
Acetone	-0.478796	0.233762	NA	NA	0.259256	NA	NA	NA	0.277233	NA	0.314068	NA	0.232136	0.264968	-0.292063	NA	NA	NA	NA	NA	NA	NA	NA	NA	NA	NA	NA	NA	NA	NA	NA	NA
Pyruvic acid	NA	NA	NA	0.347561	NA	NA	NA	NA	NA	NA	NA	NA	NA	NA	NA	NA	NA	NA	NA	NA	NA	NA	NA	NA	-0.577897	NA	NA	NA	NA	NA	NA	-0.577897
Glycerol	NA	NA	NA	NA	-0.292302	NA	NA	NA	NA	NA	NA	NA	NA	NA	NA	NA	NA	NA	NA	NA	NA	NA	NA	NA	NA	NA	NA	NA	NA	NA	NA	NA
